# Supplementary material for: Loss of Mfn1 but not Mfn2 enhances adipogenesis
Source: PLoS One. 2024 Dec 31;19(12):e0306243. doi: 10.1371/journal.pone.0306243 (PMC11687706; doi:10.1371/journal.pone.0306243)
Supplement: S1 Appendix — Normalised counts per million per gene from RNA sequencing of MEFs. dm2, day -2 of differentiation; dm0, day zero of differentiation; dp3, day +3 of differentiation; dp8, day +8 of adipogenic differentiation; m1, Mfn1-/-; m2, Mfn2-/-; WT, wild-type MEFs. (XLSX) [file pone.0306243.s010.xlsx]

## Sheet: Sup_data_1
GeneSymbol	WT_dm2_A	WT_dm2_B	WT_dm2_C	m1_dm2_A	m1_dm2_B	m1_dm2_C	WT_dm0_A	WT_dm0_B	WT_dm0_C	m1_dm0_A	m1_dm0_B	m1_dm0_C	WT_dp3_A	WT_dp3_B	WT_dp3_C	m1_dp3_A	m1_dp3_B	m1_dp3_C	WT_dp8_A	WT_dp8_B	WT_dp8_C	m1_dp8_A	m1_dp8_B	m1_dp8_C	WT_dm2_D	WT_dm2_E	WT_dm2_F	m2_dm2_A	m2_dm2_B	m2_dm2_C	WT_dp8_D	WT_dp8_E	WT_dp8_F	m2_dp8_A	m2_dp8_B	m2_dp8_C
0610009B22Rik	186.993	203.722	197.691	193.558	148.276	207.696	239.574	233.754	210.215	203.194	283.464	216.049	242.155	203.227	190.122	248.963	216.878	182.259	182.834	174.237	156.659	188.301	196.609	269.144	146.932	170.891	180.253	199.948	207.422	253.943	170.941	180.047	179.828	171.057	156.124	185.78
0610009E02Rik	4.24983	13.3588	11.2719	4.8089	13.4797	2.58007	3.42248	9.2576	7.31761	8.83453	4.18912	5.7613	22.1098	10.5572	8.02201	13.3373	13.1441	2.65425	10.8614	10.2493	15.3325	5.79386	2.25988	6.235	53.5183	46.2158	49.8187	38.2878	21.7386	31.8757	61.7285	55.9732	72.3568	31.5966	33.5848	29.3889
0610009L18Rik	16.9993	18.925	17.7749	4.8089	9.80339	11.6103	27.3799	32.4016	29.9357	10.491	11.171	4.32097	22.1098	14.9561	12.033	8.89154	24.9738	7.07801	26.2484	13.9763	13.9993	14.4847	15.8191	12.47	9.7306	5.37393	2.71738	4.2542	12.6808	5.31262	15.1947	21.4564	14.897	5.44768	8.16927	10.496
0610010F05Rik	420.733	441.955	483.824	384.712	355.373	347.02	476.866	508.011	556.138	533.937	407.741	462.344	277.951	359.826	405.914	298.978	356.205	400.792	330.368	433.264	378.647	252.033	379.66	274.34	340.571	308.463	306.158	231.854	229.161	218.88	306.743	360.094	342.631	93.7001	97.1236	118.605
0610010K14Rik	18.0618	8.90589	12.5725	24.0445	15.9305	14.1904	17.1124	15.0436	19.2919	22.0863	23.7383	33.1275	21.0569	8.79769	12.8352	17.7831	23.6594	4.42376	11.7665	17.7033	16.6658	21.727	14.6892	16.6267	5.83836	5.37393	4.52897	3.19065	5.43464	3.18757	17.0941	2.79866	4.25628	7.62675	5.44618	11.5456
0610012G03Rik	287.926	310.593	273.56	302.961	275.72	340.57	346.812	346.003	362.554	387.063	400.759	455.143	401.134	314.078	388.265	533.493	378.55	340.629	298.689	322.386	315.984	1141.39	576.269	596.481	350.301	328.884	332.426	414.785	463.756	476.011	542.261	560.665	629.93	795.362	689.85	611.918
0610030E20Rik	517.417	433.049	504.633	500.126	448.505	503.114	511.091	641.089	584.078	608.478	738.681	627.981	667.505	703.815	636.948	561.279	704.524	601.631	581.086	575.822	658.633	527.242	616.947	549.719	278.295	304.164	310.687	453.073	457.415	445.198	496.677	455.249	559.701	612.319	563.68	596.174
0610038B21Rik	14.8744	20.0383	24.7114	26.4489	12.2542	25.8007	29.6615	31.2444	36.588	26.5036	29.3238	27.3662	31.5854	19.3549	16.044	25.5632	31.5458	19.4645	14.4819	27.9525	29.3318	8.69079	22.5988	32.2141	122.605	113.927	125	105.292	105.07	100.94	127.256	116.611	139.393	91.5211	102.57	80.8194
0610040B10Rik	9.56212	18.925	18.2084	16.8311	11.0288	16.7705	39.929	33.5588	43.2404	24.295	15.3601	38.8888	41.061	21.1145	20.8572	22.2289	27.6026	16.8103	25.3433	13.9763	17.3324	33.3147	27.1185	41.5666	7.78448	5.37393	4.52897	7.44486	8.15196	2.12505	15.1947	15.8591	26.6018	9.80583	5.44618	7.34721
1110002L01Rik	164.681	192.59	199.426	138.256	176.461	136.744	272.658	207.139	230.172	212.029	196.889	194.444	271.634	180.353	223.814	177.831	160.358	169.872	136.673	97.8339	221.322	59.3871	118.644	124.7	135.255	105.329	132.246	159.533	130.431	153.004	93.0676	93.2887	107.471	86.0734	92.5851	97.613
1110004F10Rik	1219.7	1105.44	1244.24	1227.47	1333.26	1554.49	1126	1101.65	1251.98	1347.82	1496.91	1869.54	1382.39	1005.58	1533.81	1929.46	1491.86	1915.49	833.614	873.051	787.293	1070.42	1083.61	941.484	1095.67	1068.34	1004.53	1420.9	1517.17	1464.16	938.273	921.692	887.435	2061.4	1846.26	1774.88
1110006O24Rik	21.2492	20.0383	22.9773	24.0445	11.0288	7.74022	17.1124	24.3012	19.9571	17.1169	16.7565	23.0452	20.0041	20.2347	24.066	27.7861	14.4585	11.5018	30.774	12.1128	10.6661	26.0724	11.2994	28.0575	4.8653	4.29914	1.81159	9.57196	3.62309	10.6252	9.49669	10.2618	10.6407	2.17907	5.44618	8.39682
1110008P14Rik	195.492	197.043	155.205	200.772	180.137	168.995	222.461	208.296	170.966	265.588	199.681	266.46	305.325	187.391	271.144	419.014	197.161	222.957	221.754	131.377	111.994	1093.59	560.45	289.927	299.702	266.547	331.521	231.854	218.291	252.881	320.039	310.651	338.374	242.967	234.186	256.103
1110012L19Rik	300.676	288.328	311.277	343.836	306.356	341.86	327.418	392.291	362.554	302.583	424.497	423.455	343.228	269.209	231.836	364.553	323.345	272.503	220.849	240.392	195.323	224.512	223.728	287.849	147.905	167.666	188.405	99.9738	100.541	93.5022	155.746	199.638	163.867	134.013	103.477	110.208
1110020A21Rik	9.56212	5.56618	6.50301	12.0222	7.35254	9.03025	7.9858	5.786	11.9743	10.491	4.18912	8.64195	16.8455	7.91792	8.82421	11.1144	7.88646	5.30851	9.05118	5.59051	10.6661	14.4847	2.25988	9.35249	8.75754	2.14957	4.52897	3.19065	2.71732	6.37515	6.64769	7.4631	14.897	13.0744	17.2462	12.5952
1110025M09Rik	40.3734	32.2839	28.1797	14.4267	11.0288	14.1904	35.3657	45.1308	55.8799	27.0557	16.7565	40.3291	53.6952	46.6278	42.5167	22.2289	31.5458	13.2713	47.9713	40.997	30.6651	14.4847	9.03951	13.5092	7.78448	8.59828	8.15215	0	13.5866	7.43767	37.0371	22.3893	20.2173	13.0744	6.35388	4.19841
1110032A03Rik	147.682	182.571	176.015	179.132	148.276	183.185	244.137	223.34	236.159	201.538	212.249	286.625	279.004	221.702	174.078	294.532	299.685	132.713	181.929	168.647	219.322	357.771	240.677	349.16	122.605	147.246	145.833	98.9102	102.352	79.6893	169.991	162.322	167.059	117.67	107.108	100.762
1110038B12Rik	2174.85	2082.87	2245.27	1644.64	1671.48	1381.63	1794.52	1783.25	2172.66	1334.57	1355.88	1381.27	1688.77	1558.07	2287.88	1110.33	931.917	1383.75	1278.03	1210.34	2233.22	1615.04	1238.41	1798.8	679.196	736.228	721.918	546.665	644.005	618.389	668.567	667.014	693.774	449.979	423.895	382.055
1110038F14Rik	625.788	671.282	544.085	521.766	540.412	495.374	790.594	836.656	719.786	552.71	505.487	666.87	777.001	575.369	468.485	725.772	516.563	489.268	486.953	466.807	373.981	688.021	472.315	427.097	388.251	363.277	364.129	355.226	387.671	311.32	391.264	371.289	379.873	395.502	386.679	422.99
1110046J04Rik	54.1854	52.3221	54.6253	34.8645	42.8898	36.121	90.1254	72.9036	71.8456	62.3939	69.8187	56.1727	41.061	29.9122	28.077	20.006	40.7467	15.0408	27.1535	33.543	62.6634	34.7632	45.1976	101.838	314.298	325.66	284.419	141.452	134.054	147.691	195.632	189.376	172.379	190.669	212.401	155.341
1110051M20Rik	609.851	623.413	646.833	656.415	780.595	630.828	783.749	776.481	743.735	654.859	692.601	793.619	668.557	543.697	432.386	565.724	611.201	460.071	366.573	394.131	496.641	266.518	267.796	448.92	1103.45	1075.86	1133.15	972.086	1057.04	887.208	1001.9	973.001	948.087	857.465	793.327	928.898
1110059E24Rik	662.974	533.24	649.434	694.886	694.815	826.913	767.777	651.504	767.018	840.937	867.148	1078.8	720.147	547.216	648.179	770.23	758.415	786.544	472.472	440.718	501.974	619.943	550.28	680.654	428.146	384.773	406.701	559.428	555.239	531.262	401.71	423.531	433.077	740.885	676.234	701.134
1110059G10Rik	194.43	169.212	219.368	155.087	160.53	224.466	220.18	212.925	260.108	240.741	247.158	347.118	282.163	212.904	245.474	217.843	220.821	223.842	152.06	167.715	151.326	165.125	150.282	195.363	88.5484	106.404	91.4852	61.686	82.4253	64.814	113.011	131.537	109.599	87.1629	67.1696	98.6626
1110065P20Rik	280.489	306.14	277.895	336.623	325.963	341.86	317.15	269.628	359.228	422.953	417.516	541.562	407.452	307.039	314.463	612.405	448.214	306.124	235.331	271.14	193.99	479.442	315.253	322.141	338.625	352.529	350.542	235.045	263.58	251.818	393.163	366.625	386.258	373.711	299.54	256.103
1190001M18Rik	6.37475	5.56618	6.50301	4.8089	3.67627	14.1904	9.12662	25.4584	11.9743	16.0126	16.7565	8.64195	5.26423	7.03815	4.81321	4.44577	5.25764	1.7695	8.14606	14.908	10.6661	2.89693	3.38982	9.35249	0	1.07479	0	1.06355	0.905773	1.06252	1.89934	0	2.12814	5.44768	4.53849	0
1190005I06Rik	9.56212	12.2456	9.97128	18.0334	17.1559	5.16015	19.3941	12.7292	13.3047	29.2644	20.9456	21.6049	21.0569	17.5954	4.81321	35.5662	13.1441	7.07801	19.0075	8.38576	15.9992	265.069	93.7849	100.799	4.8653	5.37393	3.62318	2.1271	0.905773	7.43767	10.4464	7.4631	10.6407	13.0744	1.81539	6.29761
1190007I07Rik	37.186	37.85	30.7809	38.4712	26.9593	43.8612	61.6047	65.9604	55.2147	51.3507	46.0803	34.5678	49.4838	19.3549	36.9013	63.3522	28.917	36.2748	26.2484	40.0653	37.3314	115.877	102.824	85.2116	30.1648	34.3931	34.4202	36.1607	20.8328	23.3755	31.3391	30.7853	39.3706	37.0442	57.1849	58.7777
1200007C13Rik	2.12492	1.11324	3.46827	10.82	23.283	2.58007	13.6899	10.4148	9.31332	6.6259	6.98187	14.4032	6.31708	5.27862	8.82421	6.66866	1.31441	4.42376	6.33583	7.45401	5.33306	1.44847	0	11.4308	0	0	0	2.1271	5.43464	8.5002	2.84901	4.66444	2.12814	1.08954	6.35388	1.0496
1300002E11Rik	63.7475	51.2089	68.4984	46.8868	42.8898	55.4716	104.956	115.72	117.082	83.928	69.8187	76.3372	68.435	65.9827	48.1321	48.9035	52.5764	39.8138	61.548	73.6083	93.3285	59.3871	38.4179	65.4675	4.8653	8.59828	7.24635	7.44486	6.34041	9.56272	19.9431	14.9262	21.2814	10.8954	14.5232	10.496
1300014J16Rik	6.37475	4.45295	5.20241	1.20222	8.57796	3.87011	14.8308	15.0436	6.65237	4.96942	9.77461	10.0823	10.5285	7.91792	9.62641	4.44577	9.20087	3.53901	11.7665	8.38576	13.3326	2.89693	3.38982	13.5092	1.94612	2.14957	3.62318	4.2542	2.71732	3.18757	4.74835	10.2618	7.4485	2.17907	6.35388	2.0992
1300017J02Rik	1.06246	3.33971	0.433534	2.40445	4.90169	1.29004	3.42248	6.9432	0.665237	2.76079	4.18912	2.88065	3.15854	5.27862	3.2088	0	2.62882	1.7695	7.24094	4.65875	1.33326	1.44847	3.38982	4.15666	2.91918	0	0	53.1776	75.1792	48.8761	0.949669	3.73155	0	21.7907	10.8924	12.5952
1500002C15Rik	124.308	112.437	159.107	87.7624	116.415	158.674	116.364	113.406	156.331	97.732	106.124	152.674	127.394	108.212	88.2421	116.701	184.017	78.7429	162.921	163.056	103.328	75.3202	63.2766	66.5066	216.019	187.013	230.072	206.329	188.401	210.38	193.733	224.826	248.993	269.115	262.324	260.301
1500004A13Rik	1.06246	1.11324	0.433534	8.41557	2.45085	14.1904	0	2.3144	0.665237	11.5953	6.98187	17.2839	0	0.879769	1.6044	4.44577	2.62882	3.53901	0	0	1.33326	4.3454	9.03951	14.5483	187.8	159.068	192.934	173.359	144.018	171.066	153.846	164.188	154.29	127.476	126.17	119.655
1500009L16Rik	50.998	27.8309	20.3761	76.9424	82.1034	112.233	127.773	79.8468	64.528	209.82	235.987	180.041	72.6464	35.1908	25.6704	41.1234	42.0611	35.3901	34.3945	38.2018	63.3301	34.7632	15.8191	42.6058	27.2457	29.0192	18.1159	2.1271	9.9635	5.31262	14.245	16.792	12.7688	25.0593	22.6924	26.2401
1500011B03Rik	432.42	434.162	383.244	394.33	404.39	423.132	527.063	483.71	520.215	479.825	491.523	635.183	725.411	431.967	405.914	526.824	523.135	362.748	398.252	367.11	320.65	275.208	233.897	334.611	61.3027	48.3653	59.7824	28.7159	52.5348	53.1262	54.1312	50.3759	40.4347	42.4919	31.7694	35.6865
1500015A07Rik	223.116	244.912	296.104	174.323	171.559	206.406	331.981	383.033	358.563	229.698	201.078	205.966	325.33	296.482	297.617	181.165	149.843	130.058	333.989	289.775	330.65	188.301	119.774	149.64	74.9256	94.5811	94.2026	63.8131	56.1579	57.3763	173.79	155.792	163.867	71.9094	84.4158	98.6626
1600012H06Rik	452.607	385.18	465.182	565.046	459.534	554.716	663.962	629.517	703.821	811.12	843.409	926.129	573.801	584.167	489.343	575.727	649.319	492.807	530.399	541.347	365.981	273.76	348.021	444.763	1126.8	1114.55	1247.28	882.747	836.934	853.207	1439.7	1542.06	1337.54	1011.09	977.59	985.576
1600014C10Rik	109.433	120.23	127.025	201.974	169.108	172.865	139.181	199.038	192.253	218.655	240.176	240.534	129.5	111.731	133.968	268.969	232.651	206.147	148.439	135.104	120.66	501.169	453.106	490.486	50.5991	60.188	59.7824	27.6523	31.7021	35.0633	126.306	143.665	197.917	42.4919	28.1386	36.7361
1600020E01Rik	104.121	86.8325	88.0074	74.5379	98.0339	90.3025	109.519	149.279	138.369	108.223	80.9897	128.189	107.39	120.528	106.693	126.704	82.8078	83.1666	108.614	105.288	135.326	136.156	101.695	118.465	51.5722	32.2436	40.7607	40.4149	48.9117	72.2517	67.4265	70.8994	80.8694	59.9245	32.6771	46.1825
1600023N17Rik	9.56212	6.67942	3.46827	0	1.22542	1.29004	7.9858	17.358	9.31332	3.31295	5.58549	4.32097	21.0569	7.91792	18.4506	2.22289	3.94323	0.884751	9.05118	11.181	7.99959	0	1.12994	10.3917	1.94612	1.07479	1.81159	2.1271	0.905773	4.2501	14.245	12.1275	4.25628	5.44768	4.53849	3.14881
1600027J07Rik	2.12492	12.2456	16.4743	1.20222	1.22542	0	9.12662	15.0436	24.6138	3.31295	4.18912	4.32097	9.47562	17.5954	0.802201	0	5.25764	0	31.6791	26.089	25.332	0	0	3.1175	3.89224	0	4.52897	0	0	0	19.9431	13.0604	7.4485	0	0	0
1700001G11Rik	5.31229	7.79266	5.20241	4.8089	3.67627	5.16015	11.4083	11.572	8.64808	4.41726	4.18912	4.32097	8.42277	6.15838	4.81321	6.66866	21.0306	5.30851	5.43071	3.727	4.66643	1.44847	6.77963	17.6658	142.067	132.199	129.529	128.69	126.808	116.878	156.695	162.322	145.778	190.669	144.324	165.837
1700001G17Rik	19.1242	17.8118	9.97128	8.41557	1.22542	10.3203	18.2532	8.1004	9.31332	11.0432	12.5674	12.9629	15.7927	14.9561	15.2418	11.1144	7.88646	7.96276	22.6279	10.2493	7.99959	8.69079	11.2994	9.35249	1.94612	9.67307	6.34056	3.19065	5.43464	4.2501	8.54703	9.32887	9.57664	3.26861	1.81539	2.0992
1700001L05Rik	44.6232	47.8692	35.5498	3.60667	11.0288	5.16015	90.1254	70.5892	50.558	9.38669	4.18912	8.64195	53.6952	51.0266	19.2528	1.11144	1.31441	7.96276	39.8252	31.6795	41.9978	0	13.5593	6.235	14.5959	18.2713	19.9275	6.38131	9.05773	7.43767	22.7921	18.6577	30.8581	5.44768	1.81539	1.0496
1700001O22Rik	1.06246	1.11324	2.16767	56.5046	33.0864	33.5409	2.28166	6.9432	1.99571	61.2895	44.6839	57.613	8.42277	0	0.802201	18.8945	48.6332	22.1188	1.81024	1.8635	1.9999	91.2533	50.8473	98.7208	3.89224	3.22436	2.71738	9.57196	19.0212	8.5002	3.79868	6.53021	1.06407	11.9849	19.0616	14.6944
1700003E16Rik	42.4983	41.1898	29.4803	39.6734	33.0864	30.9609	50.1964	39.3448	37.9185	34.786	30.7202	28.8065	55.8009	27.2728	31.2858	27.7861	27.6026	30.0815	17.1972	14.908	19.999	30.4178	23.7287	28.0575	16.542	17.1966	22.6448	59.5589	42.5713	40.3759	16.1444	11.1946	17.0251	27.2384	23.6001	39.8849
1700003F12Rik	24.4365	16.6986	17.7749	60.1112	31.861	130.294	70.7313	52.074	41.9099	196.016	161.979	118.107	21.0569	7.91792	6.41761	25.5632	23.6594	11.5018	15.387	12.1128	43.3311	166.574	84.7454	101.838	34.0571	37.6175	48.0071	22.3346	10.8693	6.37515	50.3325	53.1746	50.0113	54.4768	49.0156	39.8849
1700003M07Rik	3.18737	5.56618	4.33534	7.21335	2.45085	1.29004	9.12662	11.572	5.98713	1.65647	8.37824	2.88065	4.21139	2.63931	0	0	7.88646	0.884751	0	4.65875	5.99969	0	0	3.1175	1.94612	1.07479	1.81159	0	0	0	3.79868	0	1.06407	2.17907	0	3.14881
1700006J14Rik	2.12492	1.11324	7.80361	8.41557	2.45085	5.16015	7.9858	6.9432	5.98713	2.76079	2.79275	1.44032	5.26423	5.27862	4.01101	0	1.31441	0	5.43071	0.931751	1.9999	1.44847	0	0	237.427	237.527	227.354	38.2878	27.1732	58.4389	26.5907	34.5168	11.7048	33.7756	53.5541	30.4385
1700007K13Rik	4.24983	6.67942	9.53775	22.8423	17.1559	7.74022	21.6757	19.6724	23.9485	16.5647	16.7565	11.5226	22.1098	12.3168	2.4066	4.44577	1.31441	5.30851	9.05118	8.38576	12.666	0	0	8.31333	0	0	0	3.19065	1.81155	1.06252	5.69802	3.73155	2.12814	0	0	1.0496
1700007L15Rik	15.9369	21.1515	14.3066	21.64	25.7339	21.9306	20.5349	10.4148	23.2833	20.982	25.1347	31.6871	36.8496	18.4752	37.7035	30.009	24.9738	19.4645	15.387	14.908	12.666	49.2478	28.2485	46.7625	15.569	13.9722	7.24635	14.8897	14.4924	14.8753	18.9934	18.6577	24.4736	27.2384	16.3385	26.2401
1700008J07Rik	25.499	44.5295	31.648	34.8645	23.283	37.4111	21.6757	24.3012	35.2576	22.0863	33.513	20.1645	64.2236	28.1526	20.055	44.4577	49.9476	29.1968	27.1535	24.2255	11.9994	18.8301	20.3389	25.9791	39.8954	64.4871	54.3476	58.4953	58.8752	74.3767	66.4769	59.7048	60.652	50.1187	48.1079	56.6785
1700010G06Rik	1.06246	3.33971	4.33534	1.20222	3.67627	1.29004	3.42248	8.1004	5.98713	2.76079	2.79275	4.32097	4.21139	3.51908	4.81321	1.11144	0	0.884751	0.905118	6.52226	2.66653	0	2.25988	0	0.97306	2.14957	0.905794	1.06355	3.62309	4.2501	4.74835	2.79866	1.06407	0	0	1.0496
1700010I14Rik	11.687	6.67942	5.63594	28.8534	35.5373	12.9004	7.9858	10.4148	9.31332	35.8903	25.1347	28.8065	23.1626	14.9561	1.6044	30.009	23.6594	12.3865	2.71535	3.727	7.33295	20.2785	21.4688	18.705	3.89224	3.22436	5.43476	0	0	0	3.79868	2.79866	7.4485	0	0	0
1700012D14Rik	1.06246	7.79266	5.20241	3.60667	3.67627	3.87011	3.42248	4.6288	5.32189	5.52158	4.18912	4.32097	3.15854	4.39885	20.055	12.2259	11.8297	8.84751	9.05118	13.0445	5.99969	8.69079	12.4293	17.6658	2.91918	3.22436	2.71738	8.50841	4.52886	2.12505	6.64769	4.66444	11.7048	7.62675	9.07697	7.34721
1700017B05Rik	822.343	919.534	935.133	3554.98	2746.17	3336.03	1179.62	1173.4	1212.06	4961.69	4863.57	3707.4	992.834	1244.87	1134.31	2783.05	3433.24	2285.31	1001.06	915.911	805.958	1885.9	2329.93	2043	343.49	351.455	405.796	593.461	529.877	508.949	480.533	478.571	443.718	332.309	282.294	294.938
1700018A04Rik	22.3116	14.4721	19.509	4.8089	9.80339	0	19.3941	12.7292	18.6266	4.41726	4.18912	8.64195	17.8984	7.91792	21.6594	1.11144	1.31441	2.65425	15.387	10.2493	16.6658	0	3.38982	3.1175	28.2187	18.2713	28.9854	19.1439	15.3981	23.3755	30.3894	25.1879	20.2173	16.343	17.2462	8.39682
1700018L02Rik	9.56212	4.45295	7.80361	4.8089	0	6.45018	10.2675	6.9432	17.9614	6.6259	5.58549	5.7613	11.5813	14.0763	6.41761	5.55721	14.4585	0	18.1024	13.0445	10.6661	44.9024	30.5084	17.6658	96.3329	80.6089	91.4852	161.66	192.93	172.129	189.934	184.712	217.07	145.998	137.062	150.093
1700020D05Rik	1.06246	0	0	4.8089	6.12712	16.7705	1.14083	3.4716	1.33047	18.2212	20.9456	7.20162	0	0.879769	0	7.7801	11.8297	5.30851	1.81024	0	0.666632	7.24233	3.38982	9.35249	0	3.22436	0	0	5.43464	2.12505	0.949669	1.86577	1.06407	0	0	2.0992
1700020L24Rik	0	2.22647	3.03474	2.40445	1.22542	3.87011	4.56331	5.786	2.66095	6.07374	2.79275	2.88065	2.10569	4.39885	0.802201	5.55721	5.25764	1.7695	4.52559	3.727	4.66643	17.3816	5.6497	10.3917	9.7306	11.8226	14.4927	60.6224	54.3464	48.8761	71.2252	33.5839	87.2538	28.3279	29.0463	27.2897
1700025G04Rik	838.279	976.309	888.311	1026.7	1133.52	915.926	1148.81	1072.72	1194.77	1379.84	1307.01	1058.64	886.497	979.183	1464.02	590.176	608.572	859.978	643.539	748.196	791.292	511.308	490.394	513.348	579.943	577.16	583.331	610.478	598.716	573.763	390.314	452.45	424.564	435.815	487.433	505.908
1700026N04Rik	5.31229	6.67942	3.03474	0	0	0	5.70414	3.4716	0.665237	2.76079	0	2.88065	4.21139	5.27862	4.01101	2.22289	2.62882	0.884751	10.8614	1.8635	1.33326	4.3454	4.51976	3.1175	0.97306	0	0.905794	1.06355	1.81155	2.12505	10.4464	5.59732	4.25628	1.08954	1.81539	1.0496
1700028E10Rik	10.6246	13.3588	8.23714	13.2245	8.57796	10.3203	3.42248	9.2576	6.65237	4.41726	2.79275	5.7613	13.687	10.5572	5.61541	8.89154	6.57205	4.42376	3.62047	2.79525	2.66653	2.89693	0	8.31333	2.91918	2.14957	2.71738	6.38131	2.71732	5.31262	8.54703	5.59732	3.19221	1.08954	5.44618	6.29761
1700028J19Rik	7.43721	5.56618	6.93654	2.40445	1.22542	6.45018	4.56331	5.786	5.98713	4.41726	8.37824	8.64195	4.21139	2.63931	6.41761	6.66866	3.94323	6.19326	2.71535	5.59051	3.99979	1.44847	1.12994	5.19583	4.8653	3.22436	4.52897	0	0.905773	0	6.64769	2.79866	6.38442	0	0.907697	0
1700029I15Rik	21.2492	27.8309	19.0755	9.6178	12.2542	9.03025	23.9574	31.2444	21.2876	21.5342	15.3601	12.9629	16.8455	22.874	9.62641	12.2259	6.57205	5.30851	28.0587	22.362	30.6651	17.3816	15.8191	41.5666	74.9256	77.3845	92.391	191.439	184.778	129.628	87.3696	82.0941	97.8945	71.9094	57.1849	90.2658
1700029J07Rik	23.3741	18.925	27.7462	20.4378	20.8322	28.3808	35.3657	31.2444	35.9228	36.4424	37.7021	47.5307	16.8455	17.5954	15.2418	41.1234	43.3755	23.0035	16.2921	16.7715	36.6648	86.9079	48.5874	77.9374	8.75754	12.8974	11.7753	3.19065	3.62309	3.18757	12.3457	15.8591	15.9611	10.8954	0.907697	6.29761
1700030J22Rik	42.4983	59.0015	48.5558	43.2801	62.4966	43.8612	52.4781	47.4452	57.2104	27.0557	50.2694	27.3662	40.0082	28.1526	26.4726	42.2348	56.5196	38.9291	25.3433	17.7033	25.332	18.8301	23.7287	23.9008	27.2457	24.7201	26.268	47.8598	35.3251	28.6882	14.245	21.4564	21.2814	20.7012	12.7078	19.9424
1700030K09Rik	313.425	295.008	333.821	363.072	344.344	420.552	444.923	453.623	409.786	469.886	474.767	504.114	284.269	310.559	312.056	340.101	377.236	315.856	266.105	301.887	355.982	451.921	370.62	426.058	384.359	355.754	347.825	340.336	340.571	359.133	309.592	334.906	350.079	358.457	369.433	378.906
1700034H15Rik	4.24983	1.11324	3.46827	2.40445	3.67627	6.45018	2.28166	1.1572	3.32618	6.6259	5.58549	1.44032	4.21139	5.27862	4.81321	3.33433	5.25764	6.19326	2.71535	4.65875	3.33316	1.44847	6.77963	11.4308	3.89224	8.59828	9.96373	38.2878	37.1367	52.0637	22.7921	23.3222	8.51257	80.6257	66.2619	71.3729
1700034P13Rik	3.18737	6.67942	2.16767	1.20222	7.35254	3.87011	4.56331	2.3144	4.65666	1.65647	2.79275	1.44032	0	0.879769	2.4066	4.44577	3.94323	5.30851	2.71535	0.931751	3.99979	8.69079	2.25988	7.27416	87.5754	93.5063	97.8257	97.8467	124.091	115.815	101.615	114.745	106.407	111.133	118.001	108.109
1700037C18Rik	98.8086	94.6251	93.2098	57.7068	95.583	78.6922	125.491	144.65	113.755	84.4802	96.3498	146.913	105.285	87.9769	88.2421	184.499	110.41	70.7801	76.935	68.0178	53.9972	81.1141	81.3556	66.5066	190.72	208.508	195.651	233.981	255.428	231.63	293.448	281.732	290.491	259.31	255.971	228.813
1700037H04Rik	864.841	946.251	795.101	627.561	672.757	526.335	969.704	921.132	876.117	664.246	660.485	607.817	552.744	524.342	542.288	529.047	440.327	518.464	625.437	543.211	557.305	4288.91	2289.26	1700.08	484.584	524.495	561.592	377.561	398.54	422.885	529.916	491.631	681.005	465.232	462.018	431.386
1700042O10Rik	3.18737	1.11324	1.73414	8.41557	6.12712	3.87011	4.56331	1.1572	7.31761	3.86511	2.79275	7.20162	1.05285	6.15838	0	3.33433	6.57205	1.7695	1.81024	2.79525	1.33326	1.44847	3.38982	7.27416	0	2.14957	0	9.57196	6.34041	1.06252	0.949669	0	2.12814	4.35815	3.63079	5.24801
1700048O20Rik	60.5601	48.9824	39.0181	19.2356	18.3813	20.6406	46.7739	65.9604	35.9228	34.2338	26.5311	34.5678	54.748	30.7919	57.7585	17.7831	26.2882	25.6578	40.7303	36.3383	31.9983	8.69079	9.03951	20.7833	1.94612	3.22436	3.62318	1.06355	3.62309	1.06252	3.79868	2.79866	11.7048	4.35815	0.907697	1.0496
1700052K11Rik	215.679	208.175	231.941	146.671	153.178	148.354	242.996	219.868	284.721	184.973	131.259	226.131	198.988	197.948	178.089	154.491	195.847	104.401	177.403	198.463	112.661	66.6294	80.2257	87.2899	97.306	82.7584	103.261	64.8766	73.3676	54.1888	156.695	154.859	145.778	61.014	56.2772	44.0833
1700055D18Rik	8.49966	12.2456	7.37008	14.4267	4.90169	10.3203	10.2675	12.7292	17.2962	17.1169	4.18912	8.64195	11.5813	10.5572	11.2308	6.66866	15.7729	3.53901	15.387	13.9763	13.9993	15.9331	9.03951	22.8617	14.5959	23.6453	27.1738	24.4617	31.7021	40.3759	35.1378	41.047	41.4988	23.9698	15.4308	41.9841
1700056E22Rik	11.687	15.5853	9.10421	16.8311	15.9305	25.8007	27.3799	10.4148	17.2962	25.3993	27.9275	24.4855	2.10569	5.27862	5.61541	18.8945	22.345	2.65425	13.5768	9.31751	7.33295	143.398	77.9658	76.8983	10.7037	3.22436	9.05794	4.2542	4.52886	4.2501	21.8424	15.8591	18.0892	9.80583	10.8924	17.8432
1700056N10Rik	7.43721	4.45295	3.03474	1.20222	3.67627	2.58007	0	2.3144	8.64808	2.76079	4.18912	1.44032	4.21139	2.63931	3.2088	2.22289	3.94323	1.7695	1.81024	0.931751	8.66622	1.44847	4.51976	1.03917	4.8653	0	1.81159	7.44486	2.71732	3.18757	0	1.86577	1.06407	3.26861	3.63079	2.0992
1700066M21Rik	130.682	110.21	122.69	81.7513	128.669	158.674	123.209	130.764	99.7855	144.113	152.205	164.197	115.813	117.009	150.814	144.488	143.271	213.225	88.7016	86.6528	103.328	81.1141	94.9149	78.9766	149.851	138.647	171.195	193.566	201.987	182.754	119.658	145.53	145.778	247.325	273.217	264.5
1700067K01Rik	6.37475	0	3.46827	2.40445	0	0	2.28166	0	1.99571	1.10432	5.58549	0	7.36992	1.75954	4.81321	7.7801	3.94323	1.7695	4.52559	3.727	0.666632	1.44847	1.12994	1.03917	6.81142	6.44871	8.15215	7.44486	4.52886	11.6878	18.0437	24.2551	20.2173	4.35815	4.53849	5.24801
1700084C06Rik	5.31229	2.22647	2.16767	13.2245	6.12712	5.16015	3.42248	0	5.98713	4.96942	5.58549	8.64195	5.26423	4.39885	6.41761	12.2259	5.25764	4.42376	0.905118	0.931751	2.66653	0	1.12994	2.07833	219.911	257.948	223.731	189.312	193.835	170.004	197.531	222.96	193.661	155.804	161.57	150.093
1700084E18Rik	9.56212	2.22647	6.06947	3.60667	7.35254	5.16015	5.70414	12.7292	7.98284	8.83453	11.171	8.64195	13.687	15.8358	10.4286	12.2259	3.94323	5.30851	7.24094	2.79525	9.33285	18.8301	18.079	9.35249	14.5959	19.3461	29.8912	25.5252	16.3039	20.188	35.1378	31.7182	24.4736	31.5966	18.1539	25.1904
1700086O06Rik	94.5588	81.2663	72.8337	48.089	44.1152	39.9911	86.7029	89.1044	105.773	63.4982	37.7021	70.5759	103.179	81.8185	120.33	78.9124	60.4629	53.0851	85.0811	83.8576	69.9964	39.1086	46.3275	51.9583	113.848	95.6559	100.543	70.1944	92.3888	81.8144	176.639	140.866	169.187	93.7001	68.985	80.8194
1700086P04Rik	3.18737	3.33971	3.90181	3.60667	12.2542	7.74022	4.56331	3.4716	11.309	14.3561	12.5674	2.88065	10.5285	9.67746	4.01101	4.44577	18.4017	9.73227	11.7665	10.2493	13.3326	15.9331	16.9491	30.1358	0	0	0	7.44486	4.52886	3.18757	6.64769	8.39598	2.12814	6.53722	0	6.29761
1700088E04Rik	84.9966	67.9074	62.4289	62.5157	49.0169	77.4022	100.393	87.9472	101.116	67.3633	92.1606	56.1727	127.394	79.1792	73.0003	94.4726	113.039	82.2819	56.1173	54.0416	59.9969	105.738	53.1071	78.9766	508.91	477.205	442.027	530.712	492.74	430.322	318.139	343.302	361.784	525.157	621.772	650.753
1700096K18Rik	16.9993	22.2647	28.1797	39.6734	26.9593	68.3719	46.7739	30.0872	47.2318	48.5899	44.6839	43.2097	44.2195	43.1087	20.055	40.0119	51.262	17.695	45.2559	39.1335	47.9975	101.393	72.3161	65.4675	8.75754	16.1218	9.05794	20.2075	20.8328	25.5006	74.0742	66.235	79.8053	43.5815	27.2309	34.6369
1700101I11Rik	4.24983	0	6.50301	13.2245	8.57796	2.58007	6.84497	3.4716	6.65237	9.93884	4.18912	12.9629	2.10569	5.27862	4.01101	4.44577	1.31441	1.7695	2.71535	1.8635	1.9999	7.24233	6.77963	1.03917	404.793	394.446	437.498	1058.23	1120.44	1026.4	528.966	505.625	472.447	837.853	791.512	810.293
1700102P08Rik	1.06246	2.22647	3.46827	2.40445	4.90169	2.58007	3.42248	6.9432	2.66095	3.31295	5.58549	2.88065	2.10569	2.63931	7.21981	1.11144	6.57205	6.19326	5.43071	6.52226	0.666632	0	4.51976	1.03917	1.94612	1.07479	2.71738	1.06355	1.81155	3.18757	3.79868	1.86577	2.12814	3.26861	0	2.0992
1700105P06Rik	5.31229	3.33971	2.6012	2.40445	3.67627	0	2.28166	6.9432	6.65237	3.31295	4.18912	7.20162	5.26423	3.51908	6.41761	5.55721	6.57205	3.53901	2.71535	4.65875	1.9999	0	0	1.03917	108.983	76.3097	125.905	156.342	123.185	164.691	112.061	120.342	102.151	151.446	147.047	142.746
1700109H08Rik	19.1242	17.8118	24.2779	10.82	22.0576	15.4804	23.9574	26.6156	25.279	21.5342	19.5492	17.2839	18.9512	25.5133	28.8792	6.66866	13.1441	22.1188	13.5768	13.9763	25.332	14.4847	16.9491	28.0575	22.3804	27.9444	24.4564	28.7159	34.4194	27.6256	20.8927	27.9866	28.7299	23.9698	29.0463	38.8353
1700112D23Rik	1.06246	2.22647	2.6012	9.6178	7.35254	11.6103	11.4083	10.4148	13.97	16.5647	12.5674	10.0823	5.26423	6.15838	3.2088	14.4488	17.0873	4.42376	6.33583	13.9763	11.9994	11.5877	12.4293	20.7833	0	1.07479	0	2.1271	1.81155	0	4.74835	3.73155	13.8329	2.17907	4.53849	2.0992
1700113A16Rik	23.3741	24.4912	22.1102	16.8311	19.6068	15.4804	52.4781	45.1308	59.2061	20.4298	19.5492	10.0823	33.6911	36.9503	28.8792	14.4488	13.1441	6.19326	32.5842	30.7478	47.9975	21.727	13.5593	23.9008	51.5722	53.7393	48.9129	75.5121	64.3099	78.6268	75.9736	69.9665	89.3819	49.0291	65.3542	73.4721
1700120C14Rik	8.49966	5.56618	11.2719	3.60667	6.12712	9.03025	12.5491	8.1004	14.6352	6.6259	5.58549	14.4032	12.6342	11.437	12.8352	5.55721	15.7729	7.96276	8.14606	11.181	8.66622	10.1393	4.51976	8.31333	157.636	137.572	183.876	138.262	123.185	117.94	131.054	138.067	127.688	137.282	157.939	146.944
1700122E12Rik	6.37475	3.33971	5.63594	7.21335	1.22542	0	0	5.786	2.66095	3.31295	2.79275	5.7613	7.36992	4.39885	4.01101	2.22289	7.88646	2.65425	6.33583	1.8635	0.666632	1.44847	1.12994	3.1175	1.94612	0	0.905794	5.31776	2.71732	2.12505	1.89934	2.79866	1.06407	2.17907	0	0
1700123M08Rik	19.1242	20.0383	23.4108	18.0334	23.283	21.9306	20.5349	24.3012	18.6266	18.7734	27.9275	21.6049	17.8984	36.9503	15.2418	17.7831	22.345	12.3865	24.4382	13.0445	33.9982	20.2785	29.3784	30.1358	7.78448	8.59828	9.05794	10.6355	6.34041	8.5002	14.245	9.32887	9.57664	11.9849	8.16927	24.1408
1700123O20Rik	457.919	444.181	492.061	442.419	422.771	508.274	507.668	517.269	576.76	518.476	511.073	640.944	598.017	489.152	521.431	537.938	444.271	530.851	369.288	409.039	335.316	356.323	405.648	363.708	370.736	334.258	332.426	434.992	516.291	521.7	333.334	338.638	356.464	460.874	394.848	415.642
1810010H24Rik	9.56212	18.925	19.0755	14.4267	9.80339	20.6406	35.3657	24.3012	17.2962	31.473	18.1529	27.3662	14.7398	21.1145	6.41761	22.2289	23.6594	6.19326	14.4819	17.7033	19.999	79.6656	55.367	66.5066	13.6228	9.67307	14.4927	6.38131	6.34041	9.56272	17.0941	35.4497	25.5377	16.343	9.07697	18.8928
1810013L24Rik	787.281	818.229	1034.85	847.569	737.705	819.173	911.522	1055.37	1185.45	843.697	988.632	905.964	659.082	799.71	928.147	530.158	750.528	782.12	724.999	862.801	909.286	444.679	722.031	615.186	648.058	640.572	668.476	606.224	654.874	644.952	688.51	797.618	603.328	555.664	488.341	572.033
1810014B01Rik	42.4983	46.7559	42.0528	50.4934	50.2424	70.952	66.168	71.7464	60.5366	64.6025	67.0259	79.2178	58.9594	62.4636	60.1651	73.3552	82.8078	86.7056	46.161	57.7686	75.3294	73.8718	51.9772	109.112	4239.62	4151.89	3622.27	3824.53	3604.07	2865.63	3830.97	4100.04	3591.24	3811.2	4062.85	4369.49
1810019D21Rik	7.43721	8.90589	3.46827	14.4267	9.80339	11.6103	7.9858	19.6724	7.31761	10.491	22.342	24.4855	9.47562	6.15838	6.41761	30.009	34.1747	27.4273	8.14606	1.8635	7.99959	10.1393	10.1695	31.175	1.94612	5.37393	1.81159	63.8131	67.0272	71.1891	3.79868	3.73155	9.57664	16.343	12.7078	10.496
1810019N24Rik	7.43721	3.33971	1.73414	3.60667	2.45085	5.16015	3.42248	4.6288	9.97855	8.28237	2.79275	10.0823	5.26423	0.879769	3.2088	5.55721	10.5153	2.65425	0	0.931751	5.99969	11.5877	5.6497	8.31333	0	0	0.905794	3.19065	0.905773	1.06252	3.79868	3.73155	1.06407	3.26861	1.81539	1.0496
1810021B22Rik	23.3741	18.925	32.0815	6.01112	1.22542	3.87011	34.2248	35.8732	51.8885	7.17805	6.98187	7.20162	28.4269	35.1908	16.044	16.6716	10.5153	3.53901	37.1098	45.6558	41.3312	52.1448	47.4574	38.4491	4.8653	15.047	9.96373	5.31776	4.52886	5.31262	28.4901	20.5235	25.5377	4.35815	10.8924	4.19841
1810024B03Rik	30.8113	26.7177	28.6132	34.8645	13.4797	27.0908	41.0698	38.1876	52.5537	19.8777	29.3238	54.7323	43.1667	37.8301	31.2858	36.6776	44.6899	19.4645	45.2559	34.4748	40.6646	36.2116	16.9491	35.3316	9.7306	18.2713	13.5869	8.50841	7.24618	11.6878	21.8424	10.2618	14.897	6.53722	1.81539	11.5456
1810026B05Rik	120.058	76.8133	130.494	114.211	99.2593	159.965	159.716	155.065	193.584	189.942	233.194	141.152	135.817	148.681	191.726	156.713	189.275	130.943	129.432	135.104	147.326	160.78	140.112	183.932	73.9525	87.0576	86.0504	106.355	103.258	105.19	143.4	154.859	150.034	141.64	130.708	111.258
1810030O07Rik	859.529	891.703	929.497	723.739	708.295	570.196	927.493	948.904	1070.37	691.854	706.565	773.454	825.432	857.775	781.344	632.411	779.445	709.571	684.269	782.671	632.634	562.005	555.93	555.954	398.954	387.997	426.629	337.146	276.261	292.194	378.918	424.464	355.4	236.429	246.894	278.145
1810034E14Rik	0	0	0	14.4267	15.9305	10.3203	0	0	0	12.1475	8.37824	14.4032	0	0	0	16.6716	27.6026	15.0408	0	0	0	2.89693	6.77963	17.6658	0.97306	0	0.905794	1.06355	2.71732	5.31262	0.949669	1.86577	0	2.17907	0.907697	1.0496
1810037I17Rik	947.713	961.837	917.791	956.971	1017.1	1164.9	1346.18	1203.49	1173.48	1340.64	1537.41	1711.11	1542.42	939.594	1027.62	1571.58	1274.98	990.922	817.322	830.19	1027.95	1481.78	1166.1	1408.07	897.161	969.456	925.721	1483.65	1598.69	1449.28	1206.08	1182.9	1196.02	1885.99	2003.29	1645.78
1810041H14Rik	8.49966	10.0191	2.16767	0	3.67627	1.29004	5.70414	2.3144	2.66095	0.552158	0	1.44032	1.05285	2.63931	7.21981	0	1.31441	3.53901	1.81024	0	3.99979	1.44847	2.25988	6.235	0	0	2.71738	1.06355	1.81155	1.06252	1.89934	5.59732	3.19221	0	0	0
1810044D09Rik	21.2492	8.90589	15.1737	21.64	20.8322	11.6103	20.5349	6.9432	13.3047	12.1475	12.5674	12.9629	25.2683	21.9942	20.055	34.4547	24.9738	17.695	16.2921	10.2493	15.9992	34.7632	21.4688	41.5666	9.7306	7.5235	8.15215	9.57196	7.24618	14.8753	12.3457	12.1275	12.7688	8.71629	2.72309	12.5952
1810055G02Rik	1064.58	1177.8	1008.83	1169.76	1180.08	1371.31	1323.36	1299.54	1338.46	1506.29	1723.12	1895.47	1146.55	1236.08	1252.24	1412.64	1360.41	1418.26	1127.78	1094.81	828.624	580.835	864.403	860.429	587.728	628.749	564.31	525.394	508.139	489.824	581.198	592.383	554.381	627.573	581.834	604.571
1810058I24Rik	718.222	673.508	977.185	1334.47	1023.23	1509.34	1483.08	1419.88	1428.26	2008.75	2347.3	1912.75	1074.96	1302.06	624.113	1159.23	1052.84	619.326	871.629	941.068	1159.94	1254.37	920.9	1643.96	320.137	299.865	355.977	984.848	1068.81	984.96	578.349	625.034	525.651	914.121	1004.82	894.261
1810059H22Rik	21.2492	21.1515	25.5785	14.4267	17.1559	37.4111	33.084	43.9736	25.9442	28.1601	27.9275	25.9258	28.4269	32.5515	17.6484	4.44577	15.7729	8.84751	13.5768	16.7715	25.332	15.9331	24.8587	20.7833	2.91918	10.7479	5.43476	5.31776	4.52886	6.37515	6.64769	11.1946	8.51257	8.71629	5.44618	6.29761
1810062G17Rik	23.3741	23.378	17.3414	31.2578	42.8898	36.121	28.5207	17.358	37.2533	39.7554	48.8731	57.613	45.2724	19.3549	20.055	41.1234	47.3188	19.4645	26.2484	14.908	23.3321	36.2116	35.0281	47.8016	7.78448	2.14957	8.15215	2.1271	5.43464	0	12.3457	20.5235	17.0251	2.17907	0	3.14881
1810062O18Rik	9.56212	3.33971	10.4048	3.60667	9.80339	1.29004	10.2675	6.9432	5.98713	3.86511	11.171	4.32097	6.31708	8.79769	1.6044	3.33433	6.57205	0.884751	4.52559	2.79525	1.33326	0	3.38982	5.19583	84.6562	106.404	87.862	149.961	139.489	133.878	85.4703	82.0941	68.1005	114.401	128.893	140.647
2010001A14Rik	60.5601	40.0765	43.3534	37.269	40.439	36.121	50.1964	42.8164	55.8799	45.8291	51.6658	61.934	78.9635	54.5457	42.5167	38.9005	47.3188	41.5833	53.402	42.8605	43.3311	52.1448	25.9886	58.1933	7.78448	10.7479	11.7753	7.44486	6.34041	17.0004	20.8927	25.1879	35.1143	4.35815	0.907697	7.34721
2010007H06Rik	1.06246	8.90589	4.76887	2.40445	2.45085	2.58007	12.5491	13.8864	17.9614	7.73021	5.58549	2.88065	4.21139	9.67746	5.61541	2.22289	6.57205	3.53901	15.387	6.52226	13.9993	1.44847	4.51976	16.6267	0.97306	0	2.71738	1.06355	0	1.06252	5.69802	9.32887	2.12814	0	0	2.0992
2010110K18Rik	24.4365	20.0383	18.2084	15.6289	15.9305	9.03025	15.9716	19.6724	11.309	17.6691	29.3238	10.0823	36.8496	23.7538	35.2969	28.8975	22.345	28.312	10.8614	18.635	13.3326	1.44847	6.77963	6.235	8.75754	10.7479	12.6811	11.6991	12.6808	14.8753	16.1444	8.39598	12.7688	5.44768	6.35388	9.44642
2010315B03Rik	101.996	102.418	143.933	122.627	96.8084	132.874	149.448	162.008	165.644	156.261	129.863	187.242	148.451	148.681	94.6597	101.141	160.358	73.4344	112.235	128.582	133.993	55.0417	120.903	108.073	26.2726	19.3461	20.8333	4.2542	5.43464	6.37515	29.4398	27.0537	22.3455	11.9849	5.44618	12.5952
2010320M18Rik	123.245	158.08	130.927	177.929	284.298	203.826	158.575	140.021	197.575	240.741	195.492	312.55	169.508	140.763	89.0443	371.222	312.83	154.832	146.629	119.264	103.328	169.47	140.112	147.562	60.3297	75.235	67.9345	76.5757	77.8965	98.8148	112.061	110.081	113.856	80.6257	70.8004	70.3233
2200002D01Rik	2.12492	0	0.867068	140.66	171.559	122.553	1.14083	1.1572	1.99571	109.879	120.088	119.547	0	0	2.4066	70.0209	51.262	67.2411	0	0	0	21.727	32.7682	55.0758	113.848	135.423	126.811	196.757	252.711	256.068	180.437	176.316	180.892	282.19	282.294	294.938
2210016F16Rik	82.8717	60.1148	39.4516	163.503	162.981	144.484	88.9846	60.1744	51.2232	204.851	229.005	210.287	68.435	53.6659	34.4947	224.511	202.419	115.902	49.7815	41.9288	19.999	140.501	123.163	152.757	39.8954	54.814	29.8912	0	1.81155	0	44.6345	35.4497	46.8191	2.17907	1.81539	0
2210016L21Rik	613.038	642.338	642.931	639.584	682.561	545.685	958.295	988.249	853.499	800.077	668.863	684.154	879.127	655.428	550.31	696.875	636.174	460.071	583.801	541.347	658.633	531.587	383.049	602.716	361.005	370.801	343.296	450.946	419.373	410.135	421.653	444.054	414.988	458.695	493.787	455.527
2210406O10Rik	9.56212	14.4721	4.76887	4.8089	3.67627	2.58007	3.42248	4.6288	5.98713	1.65647	6.98187	5.7613	6.31708	1.75954	2.4066	3.33433	5.25764	0	9.9563	5.59051	3.99979	1.44847	2.25988	0	0.97306	1.07479	0.905794	0	3.62309	0	2.84901	4.66444	5.32035	0	0	1.0496
2210408F21Rik	40.3734	44.5295	42.9199	31.2578	25.7339	28.3808	55.9006	42.8164	53.8842	51.9029	16.7565	28.8065	29.4797	22.874	22.4616	17.7831	11.8297	15.9255	17.1972	22.362	31.3317	26.0724	25.9886	30.1358	14.5959	15.047	24.4564	14.8897	13.5866	8.5002	15.1947	10.2618	9.57664	0	4.53849	4.19841
2210408I21Rik	83.9342	92.3986	102.748	54.1001	42.8898	46.4413	101.534	113.406	101.116	75.0935	62.8368	70.5759	97.9147	76.5399	81.8245	63.3522	61.7773	57.5088	72.4094	74.5401	37.998	26.0724	38.4179	32.2141	51.5722	81.6837	63.4056	32.9701	33.5136	58.4389	72.1749	64.3692	73.4209	40.3128	49.9233	31.4881
2300009A05Rik	53.1229	37.85	44.2205	26.4489	26.9593	47.7313	59.3231	70.5892	79.8284	52.455	51.6658	76.3372	58.9594	58.9445	71.3959	48.9035	55.2052	64.5869	72.4094	60.5638	77.996	262.172	129.943	153.797	30.1648	37.6175	35.326	18.0804	31.7021	30.8132	77.8729	76.4967	80.8694	33.7756	39.9387	36.7361
2310001H17Rik	43.5608	40.0765	56.3594	19.2356	14.7051	20.6406	98.1112	105.305	125.73	24.295	36.3057	21.6049	50.5366	90.6162	47.3299	27.7861	47.3188	12.3865	34.3945	47.5193	117.994	10.1393	19.209	36.3708	3.89224	6.44871	4.52897	0	0	0	18.0437	34.5168	23.4096	0	0	2.0992
2310009B15Rik	108.371	73.4736	75.8684	131.043	145.825	153.514	116.364	86.79	101.116	167.856	178.736	142.592	91.5976	66.8625	60.1651	173.385	110.41	85.8209	69.6941	78.2671	58.6636	317.214	149.152	157.953	69.0872	64.4871	56.1592	62.7495	91.4831	100.94	106.363	111.946	106.407	140.55	109.831	154.292
2310010J17Rik	24.4365	21.1515	15.1737	19.2356	22.0576	15.4804	30.8024	41.6592	27.2747	30.3687	29.3238	25.9258	32.6382	22.874	12.8352	26.6746	31.5458	8.84751	21.7228	26.089	29.9984	89.8049	33.8982	50.9191	7.78448	7.5235	10.8695	5.31776	7.24618	4.2501	18.9934	30.7853	22.3455	10.8954	6.35388	7.34721
2310011J03Rik	861.654	832.701	790.766	536.192	596.781	481.184	813.41	917.66	900.065	648.234	536.207	911.725	947.562	731.088	755.674	949.172	607.257	679.489	678.838	597.252	441.977	767.687	562.71	420.862	540.048	494.401	554.346	567.936	615.926	593.951	604.939	623.169	580.983	507.724	436.602	422.99
2310014F06Rik	4.24983	3.33971	2.16767	2.40445	0	10.3203	5.70414	4.6288	11.9743	6.07374	2.79275	4.32097	6.31708	11.437	9.62641	3.33433	1.31441	2.65425	4.52559	1.8635	9.99948	0	0	6.235	2.91918	0	1.81159	9.57196	6.34041	8.5002	2.84901	4.66444	1.06407	1.08954	3.63079	7.34721
2310015A10Rik	52.0604	45.6427	52.8911	48.089	37.9881	30.9609	51.3373	68.2748	98.4551	51.9029	47.4767	54.7323	37.9025	36.0705	36.0991	50.0149	52.5764	22.1188	75.1248	54.0416	61.3302	30.4178	30.5084	39.4883	17.5151	16.1218	28.9854	18.0804	25.3616	20.188	32.2888	38.2484	22.3455	17.4326	16.3385	10.496
2310022A10Rik	367.611	378.5	354.197	527.777	540.412	476.023	449.486	447.837	398.477	569.275	653.503	519.957	352.704	390.618	389.068	459.026	439.013	452.108	271.535	264.617	267.986	420.055	368.36	334.611	202.396	171.966	232.789	260.57	247.276	244.381	168.091	180.047	212.814	251.683	261.417	248.756
2310022B05Rik	5060.49	5250.02	6356.47	5117.87	5521.76	6875.89	7265.93	7111	7356.85	5840.18	9848.62	7416.23	5309.5	6148.71	5272.87	3584.4	5164.32	4257.42	5520.31	5768.47	5171.73	4572.81	5102.8	5952.34	2405.4	2350.55	2591.48	2173.9	2119.51	1916.79	3883.2	4037.53	3425.24	3125.88	3166.05	3548.7
2310030G06Rik	12.7495	7.79266	9.97128	69.729	50.2424	68.3719	21.6757	6.9432	11.9743	83.928	60.0441	66.2549	6.31708	5.27862	4.81321	23.3403	44.6899	30.0815	6.33583	8.38576	14.6659	24.6239	37.288	28.0575	1.94612	4.29914	3.62318	13.8262	11.775	18.0629	5.69802	2.79866	4.25628	10.8954	4.53849	20.992
2310033P09Rik	228.428	231.553	197.258	248.861	225.478	258.007	252.123	245.326	190.923	305.343	314.184	318.312	295.85	206.746	226.221	304.535	223.45	261.886	170.162	153.739	147.326	182.507	209.039	200.559	219.911	204.209	217.391	316.938	314.303	315.57	199.431	167.92	164.931	325.771	349.463	322.228
2310034G01Rik	7.43721	6.67942	2.16767	9.6178	3.67627	3.87011	6.84497	12.7292	7.31761	9.38669	8.37824	12.9629	6.31708	0	3.2088	18.8945	13.1441	8.84751	9.05118	2.79525	3.99979	17.3816	12.4293	21.8225	0.97306	2.14957	2.71738	5.31776	8.15196	9.56272	3.79868	10.2618	7.4485	10.8954	3.63079	8.39682
2310039H08Rik	139.182	115.777	114.019	149.076	144.6	179.315	177.969	153.908	149.678	187.734	234.591	273.662	309.537	158.358	105.891	393.451	241.851	127.404	167.447	131.377	115.994	935.709	414.688	428.136	101.198	97.8054	149.456	90.4018	91.4831	87.127	312.441	282.665	259.633	227.713	209.678	206.772
2310043P16Rik	4.24983	20.0383	34.2492	8.41557	20.8322	10.3203	18.2532	62.4888	62.5323	2.76079	11.171	7.20162	5.26423	14.9561	12.8352	6.66866	6.57205	1.7695	20.8177	30.7478	9.33285	4.3454	4.51976	7.27416	0.97306	0	2.71738	4.2542	1.81155	5.31262	11.396	22.3893	12.7688	0	0.907697	0
2310047D07Rik	4.24983	1.11324	1.3006	3.60667	1.22542	7.74022	3.42248	5.786	4.65666	9.93884	11.171	7.20162	7.36992	14.9561	0.802201	4.44577	7.88646	0.884751	4.52559	6.52226	10.6661	30.4178	18.079	51.9583	0.97306	1.07479	0	2.1271	0.905773	0	2.84901	2.79866	0	2.17907	2.72309	6.29761
2310057M21Rik	198.68	174.778	175.148	251.265	199.744	220.596	230.447	223.34	187.597	268.901	240.176	292.386	194.777	174.194	208.572	270.081	232.651	222.073	147.534	143.49	139.993	175.264	228.248	213.029	112.875	118.226	109.601	137.198	153.076	163.629	123.457	111.014	140.457	144.908	155.216	134.349
2310058D17Rik	18.0618	22.2647	18.642	28.8534	28.1847	12.9004	28.5207	24.3012	21.2876	16.5647	11.171	31.6871	51.5895	21.1145	32.088	15.5602	17.0873	25.6578	29.8689	19.5668	25.9987	5.79386	5.6497	10.3917	4.8653	2.14957	6.34056	13.8262	16.3039	22.313	14.245	6.53021	6.38442	15.2535	6.35388	9.44642
2310061I04Rik	304.925	279.422	241.912	144.267	155.629	119.973	205.349	269.628	232.833	123.131	108.917	116.666	152.663	163.637	352.166	191.168	111.725	252.154	206.367	218.961	287.985	604.01	402.258	347.081	126.498	147.246	149.456	120.181	107.787	134.941	153.846	125.94	181.956	82.8048	94.4005	85.0178
2310068J16Rik	14.8744	10.0191	10.4048	7.21335	6.12712	2.58007	11.4083	4.6288	13.3047	9.93884	4.18912	5.7613	9.47562	7.03815	8.82421	3.33433	2.62882	6.19326	5.43071	8.38576	3.99979	2.89693	7.90957	10.3917	114.821	108.553	110.507	74.4486	110.504	132.816	100.665	65.3021	102.151	108.954	91.6774	81.869
2310074N15Rik	2.12492	3.33971	3.46827	0	0	1.29004	1.14083	2.3144	4.65666	1.65647	0	1.44032	0	0	6.41761	6.66866	1.31441	1.7695	2.71535	4.65875	1.9999	1.44847	0	4.15666	0	1.07479	1.81159	0	1.81155	4.2501	1.89934	2.79866	4.25628	0	0	0
2410002F23Rik	733.096	755.888	669.81	726.144	879.854	610.187	590.949	664.233	824.228	731.609	628.368	1042.79	593.805	618.478	854.344	903.603	788.646	1012.16	613.67	548.801	360.648	340.389	361.58	464.507	356.14	366.502	341.484	397.768	315.209	287.944	336.183	384.349	327.734	308.339	256.878	273.946
2410004B18Rik	343.174	290.555	290.468	253.669	251.212	250.267	322.854	356.418	334.614	337.921	294.635	423.455	375.866	359.826	385.057	379.002	269.454	333.551	304.12	273.003	221.322	225.961	159.321	151.718	292.891	290.192	274.456	268.015	320.644	282.632	353.277	314.383	346.887	349.741	295.002	370.51
2410006H16Rik	1268.57	1159.99	1381.24	1607.37	1612.66	2220.15	1436.3	1176.87	1372.38	1301.99	1900.46	1735.59	1657.18	1096.19	1271.49	1181.46	980.55	736.113	1141.35	853.484	2003.23	3964.45	2968.35	3968.57	852.4	883.473	903.982	523.267	595.093	623.702	987.656	973.934	987.458	1105.88	1198.16	1099.98
2410022M11Rik	14.8744	12.2456	5.63594	9.6178	12.2542	9.03025	18.2532	16.2008	26.6095	19.8777	9.77461	20.1645	12.6342	7.03815	10.4286	16.6716	17.0873	5.30851	20.8177	22.362	13.9993	57.9386	32.7682	16.6267	23.3534	11.8226	13.5869	13.8262	16.3039	15.9379	22.7921	30.7853	25.5377	33.7756	15.4308	25.1904
2410131K14Rik	498.293	553.279	574.866	504.934	544.088	504.404	653.694	797.311	753.713	627.804	513.865	609.257	461.147	695.897	661.816	580.173	516.563	720.188	662.546	682.973	483.975	663.397	679.093	286.81	223.804	251.5	294.383	296.731	331.513	340.008	437.798	423.531	379.873	261.489	273.217	251.904
2500002B13Rik	9.56212	13.3588	17.7749	28.8534	22.0576	32.2509	46.7739	34.716	34.5923	60.7374	103.332	80.6582	43.1667	23.7538	27.2748	23.3403	55.2052	60.1631	19.0075	27.9525	42.6645	123.12	77.9658	82.0941	1.94612	0	0	1.06355	2.71732	1.06252	3.79868	8.39598	4.25628	10.8954	8.16927	16.7936
2500004C02Rik	92.4339	76.8133	95.3775	73.3357	51.4678	64.5018	106.097	108.777	118.412	72.3327	50.2694	86.4195	127.394	109.091	106.693	87.804	82.8078	57.5088	75.1248	93.1751	81.9958	13.0362	18.079	42.6058	61.3027	67.7115	56.1592	64.8766	82.4253	85.002	66.4769	84.8927	77.6772	61.014	37.2156	62.9761
2510002D24Rik	163.619	175.891	156.939	170.716	182.588	145.774	172.265	136.55	204.228	181.66	152.205	178.6	158.98	99.4139	136.374	183.388	131.441	161.91	132.147	119.264	151.326	247.688	158.191	167.306	60.3297	52.6645	60.6882	38.2878	58.8752	47.8136	66.4769	67.1679	63.8442	51.2082	60.8157	65.0753
2510009E07Rik	165.743	66.7942	85.8397	512.148	426.447	590.837	240.715	221.025	137.704	562.649	592.062	603.496	130.553	182.992	56.9563	326.764	562.567	250.385	200.031	143.49	83.329	331.699	362.71	343.964	59.3566	63.4123	43.4781	6.38131	2.71732	4.2501	77.8729	87.6914	80.8694	11.9849	26.3232	17.8432
2510039O18Rik	1056.08	1068.71	898.282	979.813	999.945	878.515	1218.4	1143.31	1049.74	1089.96	1174.35	1068.72	797.005	857.775	912.905	822.468	810.991	958.186	799.219	684.837	627.301	1752.64	1209.03	864.586	775.528	835.108	777.171	727.469	702.88	656.64	704.655	745.377	712.927	792.093	776.081	726.325
2510046G10Rik	14.8744	17.8118	9.53775	13.2245	14.7051	5.16015	13.6899	23.144	13.3047	23.7428	27.9275	38.8888	18.9512	15.8358	22.4616	23.3403	23.6594	19.4645	12.6717	15.8398	19.3323	37.6601	13.5593	38.4491	29.1918	44.0662	47.1013	39.3514	23.5501	34.0008	44.6345	42.9128	40.4347	25.0593	32.6771	36.7361
2600006K01Rik	0	1.11324	5.63594	8.41557	2.45085	19.3505	7.9858	8.1004	5.32189	18.7734	12.5674	15.8436	4.21139	3.51908	4.81321	3.33433	13.1441	3.53901	3.62047	4.65875	7.33295	11.5877	4.51976	12.47	11.6767	9.67307	7.24635	4.2542	8.15196	11.6878	22.7921	25.1879	43.6269	13.0744	18.1539	16.7936
2610001J05Rik	699.097	736.963	673.712	629.966	634.769	679.849	706.172	806.569	812.919	758.113	735.889	823.866	502.208	516.425	614.486	491.258	666.406	568.895	410.924	464.012	494.641	365.013	369.49	473.86	377.547	380.474	365.035	206.329	237.313	253.943	301.045	338.638	283.043	300.712	275.94	241.408
2610002M06Rik	500.418	546.599	632.96	455.643	377.43	528.915	711.877	790.368	834.872	618.969	571.117	625.101	519.053	536.659	490.145	390.116	475.816	369.826	419.975	566.505	637.3	195.543	343.501	407.353	219.911	187.013	222.825	64.8766	101.447	94.5647	265.907	250.014	231.967	172.147	209.678	183.68
2610005L07Rik	132.807	171.438	189.021	163.503	248.761	216.726	187.096	190.938	254.786	255.097	258.329	339.917	177.931	182.992	198.946	293.421	283.913	234.459	202.746	225.484	134.66	126.017	244.067	153.797	532.264	482.578	519.926	578.572	531.689	456.886	668.567	716.457	633.122	630.842	566.403	647.604
2610008E11Rik	729.909	868.325	1210.86	693.684	515.903	509.564	1038.15	1289.12	1442.9	694.615	684.223	603.496	1152.87	1209.68	1155.97	737.998	900.371	493.691	950.374	1133.94	1358.6	267.966	319.773	362.669	74.9256	75.235	80.6157	72.3215	109.599	57.3763	95.9166	111.014	91.5101	83.8943	88.9543	115.456
2610017A05Rik	9.56212	12.2456	10.4048	3.60667	8.57796	2.58007	7.9858	23.144	17.2962	4.41726	8.37824	12.9629	13.687	12.3168	30.4836	6.66866	2.62882	9.73227	14.4819	4.65875	9.33285	2.89693	0	9.35249	2.91918	1.07479	2.71738	6.38131	7.24618	8.5002	2.84901	1.86577	2.12814	0	0	3.14881
2610020C07Rik	55.2478	33.3971	38.5845	15.6289	18.3813	15.4804	53.6189	60.1744	64.528	36.9946	23.7383	33.1275	73.6992	61.5838	68.9893	51.1264	39.4323	30.9663	49.7815	40.0653	79.3292	15.9331	10.1695	32.2141	610.108	608.328	565.215	544.538	443.829	480.261	387.465	333.974	362.848	565.469	576.388	542.644
2610021A01Rik	148.744	133.588	198.125	169.514	140.924	221.886	196.222	212.925	194.249	218.655	297.428	227.571	126.342	134.605	234.243	170.051	244.48	256.578	95.9425	123.923	171.991	111.532	210.169	142.366	23.3534	30.094	37.1376	42.542	54.3464	56.3138	30.3894	32.651	30.8581	56.6559	54.4618	51.4305
2610035D17Rik	39.311	43.4162	36.4168	39.6734	53.9186	61.9217	73.013	48.6024	78.4979	73.437	85.1788	79.2178	43.1667	29.0324	32.8902	45.5692	48.6332	76.9734	21.7228	39.1335	26.6653	11.5877	22.5988	58.1933	47.6799	59.1132	37.1376	26.5888	34.4194	27.6256	21.8424	36.3826	34.0503	69.7303	37.2156	56.6785
2610037D02Rik	37.186	18.925	15.6072	15.6289	6.12712	6.45018	26.239	23.144	35.2576	13.804	11.171	15.8436	33.6911	25.5133	54.5497	13.3373	22.345	12.3865	39.8252	13.9763	25.9987	2.89693	6.77963	2.07833	12.6498	17.1966	10.8695	12.7626	8.15196	7.43767	18.9934	27.9866	14.897	14.164	10.8924	16.7936
2610044O15Rik8	222.054	239.346	309.543	370.285	302.68	554.716	298.897	392.291	389.829	462.708	608.819	551.644	347.439	384.459	312.858	363.442	477.131	480.42	215.418	323.318	291.318	238.997	289.264	325.259	23.3534	31.1688	26.268	13.8262	16.3039	19.1254	24.6914	23.3222	24.4736	28.3279	18.1539	29.3889
2610301B20Rik	252.865	223.761	297.404	283.725	285.524	234.787	246.419	276.571	314.657	303.135	277.878	288.065	208.464	222.582	281.573	276.749	272.083	322.934	228.995	239.46	259.32	162.228	306.213	288.888	236.453	219.256	199.275	160.596	156.699	183.817	175.689	226.692	202.173	250.593	260.509	231.962
2610306M01Rik	80.7468	86.8325	65.8972	82.9535	67.3983	65.7919	88.9846	86.79	103.112	93.3147	85.1788	132.51	110.549	94.1353	96.2641	122.259	85.4366	66.3564	77.8401	78.2671	80.6625	115.877	82.4855	105.995	32.111	39.767	38.9491	47.8598	45.2886	41.4385	68.3762	93.2887	78.7412	56.6559	47.2002	54.5793
2610307P16Rik	16.9993	17.8118	22.1102	64.9201	47.7915	38.7011	52.4781	33.5588	57.2104	83.928	67.0259	87.8598	35.7968	35.1908	27.2748	44.4577	60.4629	26.5425	47.0661	52.1781	42.6645	13.0362	16.9491	29.0966	0.97306	2.14957	2.71738	12.7626	9.05773	13.8128	32.2888	31.7182	12.7688	11.9849	12.7078	10.496
2610318N02Rik	26.5615	20.0383	13.8731	100.987	158.08	116.103	25.0982	20.8296	28.6052	95.5233	79.5933	112.345	36.8496	21.1145	18.4506	64.4637	67.0349	131.828	8.14606	8.38576	9.33285	13.0362	21.4688	29.0966	24.3265	31.1688	33.5144	57.4318	71.5561	55.2513	2.84901	9.32887	2.12814	53.3873	49.9233	51.4305
2610507B11Rik	6799.73	7148.09	5969.33	4449.43	4727.68	4017.17	7129.03	6717.55	6842.63	5453.11	5124.69	4786.2	2766.88	4043.42	4715.34	3447.7	3861.74	4925.41	4229.62	4420.23	4097.79	5957.54	6083.59	4031.96	3099.19	3073.89	3124.99	3269.36	3154.81	2899.63	3041.79	3066.4	3385.87	2495.04	2755.77	2615.61
2610507I01Rik	11.687	7.79266	6.93654	1.20222	0	9.03025	1.14083	6.9432	9.31332	9.38669	2.79275	4.32097	7.36992	7.03815	6.41761	6.66866	11.8297	7.96276	3.62047	1.8635	10.6661	2.89693	0	8.31333	0.97306	7.5235	1.81159	0	2.71732	5.31262	3.79868	9.32887	4.25628	9.80583	4.53849	3.14881
2610528A11Rik	8.49966	1.11324	1.73414	37.269	24.5085	30.9609	5.70414	1.1572	2.66095	23.7428	94.9534	23.0452	5.26423	3.51908	2.4066	47.792	64.4061	3.53901	11.7665	5.59051	1.9999	2282.78	1032.76	443.724	12.6498	4.29914	11.7753	1.06355	0	0	3.79868	0.932887	8.51257	11.9849	4.53849	7.34721
2700033N17Rik	33.9987	30.0574	38.5845	21.64	19.6068	18.0605	70.7313	77.5324	62.5323	29.8165	39.0985	30.2468	52.6423	49.2671	20.8572	17.7831	18.4017	7.96276	39.8252	40.997	37.998	20.2785	13.5593	18.705	33.084	21.4957	32.6086	63.8131	79.708	95.6272	54.1312	54.1074	45.755	52.2977	39.031	45.1329
2700038G22Rik	96.6837	113.55	83.2385	49.2912	88.2305	51.6015	76.4355	89.1044	77.1675	59.0809	46.0803	66.2549	89.4919	59.8243	165.253	80.0239	44.6899	100.862	89.6067	73.6083	97.3283	21.727	37.288	69.6241	20.4342	23.6453	15.3985	23.3981	17.2097	26.5631	17.0941	27.0537	27.6658	21.7907	16.3385	7.34721
2700046G09Rik	12.7495	26.7177	22.1102	20.4378	28.1847	23.2207	26.239	31.2444	32.5966	33.6816	39.0985	38.8888	15.7927	26.3931	25.6704	26.6746	43.3755	18.5798	23.5331	17.7033	15.9992	43.454	13.5593	58.1933	8.75754	5.37393	3.62318	7.44486	8.15196	18.0629	24.6914	14.9262	18.0892	8.71629	9.07697	10.496
2700049A03Rik	448.357	469.786	441.338	516.957	442.378	505.694	609.202	623.731	574.765	692.958	664.674	508.435	392.712	462.759	426.771	292.309	382.493	387.521	411.829	409.97	426.645	204.234	282.485	304.476	288.999	289.117	279.89	390.323	376.802	362.321	283.951	252.812	259.633	278.921	422.987	381.006
2700062C07Rik	172.118	201.496	173.847	159.896	187.49	156.094	184.814	172.423	224.85	216.446	227.609	270.781	204.252	132.845	217.397	232.292	203.734	286.659	177.403	129.513	116.661	254.93	218.078	186.011	50.5991	73.0854	75.1809	54.2411	45.2886	52.0637	99.7153	76.4967	81.9334	62.1036	65.3542	83.9682
2700069I18Rik	22.3116	16.6986	22.5438	43.2801	44.1152	36.121	30.8024	32.4016	51.8885	33.1295	19.5492	33.1275	48.4309	36.0705	24.066	28.8975	24.9738	20.3493	24.4382	32.6113	19.3323	1.44847	4.51976	6.235	2.91918	6.44871	2.71738	0	0	0	7.59736	1.86577	6.38442	0	0	0
2700081O15Rik	1209.08	1063.14	1329.65	1472.73	1105.33	1092.66	1365.57	1688.36	1307.86	1653.71	1400.56	1113.37	999.151	1333.73	762.893	836.916	804.419	683.913	1048.13	982.066	983.949	714.094	676.833	722.22	704.495	782.443	881.338	1153.95	1211.92	1185.78	1165.24	1164.24	1147.07	701.661	517.387	662.299
2700097O09Rik	112.621	94.6251	75.4349	74.5379	82.1034	73.5321	109.519	98.362	75.1718	110.984	135.448	100.823	148.451	90.6162	106.693	124.482	89.3799	124.75	83.2709	79.1988	69.9964	112.98	72.3161	126.778	53.5183	53.7393	49.8187	52.114	43.4771	47.8136	50.3325	55.9732	67.0365	44.671	47.2002	61.9265
2700099C18Rik	219.929	238.233	208.096	131.043	160.53	130.294	266.954	215.239	224.185	205.403	154.997	216.049	313.748	249.854	221.408	188.945	176.131	155.716	235.331	228.279	207.989	163.677	120.903	124.7	153.743	104.254	130.434	199.948	180.249	160.441	138.652	173.517	156.418	251.683	254.155	292.839
2810001G20Rik	94.5588	109.097	83.672	68.5268	72.3	58.0516	171.124	157.379	194.249	88.8974	64.2332	90.7404	175.825	124.047	125.946	100.03	85.4366	88.4751	113.14	98.7656	122.66	52.1448	28.2485	56.115	65.195	63.4123	54.3476	57.4318	66.1214	62.689	122.507	98.886	115.984	72.9989	47.2002	56.6785
2810002D19Rik	55.2478	89.0589	76.7355	61.3135	46.5661	61.9217	90.1254	106.462	77.8327	88.8974	100.539	73.4565	105.285	77.4197	79.4179	70.0209	86.7511	81.3971	54.3071	57.7686	99.3282	36.2116	47.4574	63.3891	41.8416	44.0662	44.3839	61.686	72.4618	76.5018	84.5206	79.2954	52.1395	42.4919	63.5388	48.2817
2810004N23Rik	744.783	898.382	695.388	932.927	1325.91	1170.06	822.537	852.857	868.134	1220.27	1213.45	1549.79	794.899	761.88	1002.75	1455.99	1252.63	1724.38	573.845	683.905	559.971	913.982	988.697	1030.85	682.115	697.535	603.259	610.478	645.816	597.139	652.423	602.645	710.799	558.932	534.634	608.769
2810006K23Rik	307.05	257.158	250.149	270.501	251.212	245.107	423.247	391.134	305.344	383.198	430.083	337.036	489.574	363.345	323.287	407.899	378.55	327.358	297.784	311.205	261.32	624.289	386.439	301.358	72.9795	78.4593	75.1809	98.9102	71.5561	79.6893	109.212	93.2887	126.624	105.685	89.862	95.5138
2810013P06Rik	144.494	158.08	159.54	159.896	162.981	212.856	248.7	273.099	278.069	250.128	275.086	416.254	377.972	238.417	215.792	317.873	289.17	235.344	249.813	234.801	185.324	231.755	172.881	287.849	49.626	51.5897	42.5723	75.5121	86.0484	68.0016	129.155	119.41	97.8945	82.8048	84.4158	94.4642
2810021J22Rik	156.181	162.533	147.402	161.098	166.658	188.345	253.264	208.296	217.532	240.189	230.402	240.534	200.041	160.998	147.605	165.605	191.904	128.289	167.447	139.763	161.325	102.841	114.124	99.7599	54.4913	45.141	53.4418	57.4318	60.6868	49.9387	82.6212	100.752	67.0365	50.1187	26.3232	51.4305
2810025M15Rik	380.36	411.898	336.422	364.274	410.517	361.21	497.401	519.583	484.958	490.868	476.163	439.299	371.655	255.133	290.397	340.101	274.712	294.622	270.63	224.552	360.648	469.303	312.993	335.651	205.316	223.555	208.333	279.714	351.44	291.132	181.387	173.517	153.226	253.862	200.601	203.623
2810029C07Rik	21.2492	22.2647	16.0408	15.6289	22.0576	19.3505	33.084	18.5152	27.9399	18.7734	19.5492	20.1645	23.1626	10.5572	23.2638	10.003	11.8297	11.5018	14.4819	8.38576	25.9987	10.1393	5.6497	15.5875	6.81142	8.59828	11.7753	10.6355	7.24618	9.56272	6.64769	8.39598	8.51257	5.44768	12.7078	8.39682
2810039B14Rik	12.7495	16.6986	12.5725	52.8979	44.1152	46.4413	42.2106	26.6156	19.9571	79.5108	72.6114	64.8146	25.2683	27.2728	8.02201	55.5721	56.5196	38.9291	21.7228	10.2493	17.9991	30.4178	13.5593	42.6058	14.5959	6.44871	7.24635	0	1.81155	4.2501	6.64769	13.9933	7.4485	0	1.81539	1.0496
2810402E24Rik	184.868	207.062	177.315	169.514	155.629	148.354	188.237	182.838	222.189	200.986	149.412	250.616	189.512	172.435	154.825	193.391	231.336	161.025	142.104	131.377	103.995	46.3509	39.5479	83.1333	56.4375	61.2627	63.4056	84.0205	87.86	81.8144	80.7219	96.0874	55.3317	75.178	43.5695	56.6785
2810403D21Rik	22.3116	20.0383	34.2492	20.4378	34.3119	29.6708	39.929	28.93	43.2404	38.0989	39.0985	38.8888	20.0041	18.4752	17.6484	31.1204	28.917	16.8103	15.387	23.2938	27.9986	13.0362	16.9491	43.645	19.4612	18.2713	22.6448	10.6355	8.15196	9.56272	11.396	24.2551	15.9611	16.343	6.35388	13.6448
2810405F15Rik	2.12492	6.67942	7.37008	0	0	1.29004	5.70414	4.6288	4.65666	0	0	0	7.36992	4.39885	4.81321	0	0	0.884751	10.8614	3.727	8.66622	0	0	0	0.97306	1.07479	2.71738	1.06355	0.905773	2.12505	7.59736	11.1946	8.51257	2.17907	3.63079	3.14881
2810405F17Rik	25.499	11.1324	11.7054	14.4267	4.90169	5.16015	9.12662	12.7292	9.97855	13.2518	9.77461	10.0823	21.0569	11.437	15.2418	13.3373	10.5153	11.5018	21.7228	9.31751	15.9992	10.1393	2.25988	18.705	6.81142	6.44871	6.34056	5.31776	3.62309	8.5002	10.4464	16.792	13.8329	8.71629	4.53849	4.19841
2810408A11Rik	101.996	128.022	157.806	183.94	129.895	123.843	183.673	145.807	171.631	175.034	120.088	155.555	104.232	111.731	48.1321	135.596	134.07	39.8138	83.2709	98.7656	90.662	94.1503	100.565	99.7599	33.084	36.5427	44.3839	86.1476	71.5561	51.0012	83.5709	103.55	74.485	41.4024	52.6464	46.1825
2810408I11Rik	107.308	82.3795	92.7763	67.3246	71.0746	47.7313	87.8438	81.004	93.1332	78.4064	54.4586	83.5388	89.4919	67.7422	119.528	56.6836	81.4934	92.8989	76.935	72.6766	62.6634	89.8049	70.0562	46.7625	65.195	55.8888	57.065	51.0504	46.1944	53.1262	56.9802	72.7652	50.0113	64.2826	68.985	65.0753
2810410L24Rik	70.1222	75.7001	56.3594	38.4712	50.2424	43.8612	60.4639	99.5192	62.5323	57.9766	57.2513	27.3662	75.8049	74.7804	68.9893	36.6776	39.4323	43.3528	39.8252	42.8605	73.9962	55.0417	23.7287	60.2716	44.7607	42.9914	46.1955	71.2579	58.8752	64.814	62.6782	55.9732	73.4209	47.9396	44.4772	48.2817
2810414N06Rik	19.1242	21.1515	21.2432	13.2245	13.4797	12.9004	33.084	33.5588	37.2533	32.5773	16.7565	27.3662	21.0569	44.8682	18.4506	22.2289	22.345	8.84751	17.1972	13.9763	26.6653	56.4902	46.3275	46.7625	0	5.37393	3.62318	7.44486	3.62309	7.43767	10.4464	2.79866	11.7048	2.17907	1.81539	5.24801
2810429I04Rik	26.5615	12.2456	20.3761	0	0	0	23.9574	23.144	18.6266	0	0	0	26.3212	26.3931	26.4726	0	0	0	19.9126	13.9763	17.9991	0	0	0	1.94612	4.29914	1.81159	0	0	0	1.89934	1.86577	7.4485	0	0	0
2810430I11Rik	56.3103	42.303	44.2205	49.2912	49.0169	96.7527	62.7455	63.646	68.5194	73.437	85.1788	66.2549	32.6382	52.7862	39.3079	47.792	51.262	46.0071	47.0661	43.7923	24.6654	10.1393	20.3389	24.94	637.354	635.198	622.28	156.342	141.301	153.004	821.464	907.699	835.296	203.743	165.201	178.432
2810433D01Rik	28.6864	34.5103	38.151	7.21335	15.9305	30.9609	115.224	104.148	120.408	48.0377	67.0259	76.3372	56.8537	63.3434	17.6484	31.1204	72.2925	21.234	75.1248	55.9051	136.66	10.1393	22.5988	63.3891	0.97306	3.22436	2.71738	0	0	0	8.54703	21.4564	4.25628	0	0	0
2810442N19Rik	6.37475	7.79266	10.8383	0	0	0	14.8308	10.4148	9.97855	0	0	0	6.31708	4.39885	4.81321	0	0	0	9.05118	1.8635	11.3327	0	0	0	1.94612	2.14957	3.62318	0	0	0	2.84901	7.4631	6.38442	0	0	0
2810454H06Rik	19.1242	17.8118	17.7749	19.2356	14.7051	11.6103	30.8024	40.502	45.2361	28.1601	30.7202	21.6049	43.1667	29.9122	26.4726	24.4517	24.9738	8.84751	41.6354	30.7478	37.3314	5.79386	13.5593	30.1358	4.8653	7.5235	9.96373	7.44486	11.775	3.18757	18.9934	25.1879	20.2173	17.4326	4.53849	3.14881
2810455O05Rik	18.0618	24.4912	16.0408	18.0334	11.0288	18.0605	31.9432	24.3012	11.309	31.473	25.1347	27.3662	23.1626	18.4752	16.8462	11.1144	19.7161	22.1188	7.24094	12.1128	22.6655	30.4178	11.2994	31.175	10.7037	13.9722	9.96373	5.31776	8.15196	7.43767	5.69802	10.2618	6.38442	14.164	9.98467	17.8432
2810457G06Rik	5.31229	7.79266	8.67068	6.01112	6.12712	5.16015	5.70414	3.4716	6.65237	12.1475	15.3601	2.88065	2.10569	7.91792	4.01101	2.22289	5.25764	0	6.33583	2.79525	3.33316	13.0362	3.38982	6.235	112.875	102.105	97.8257	90.4018	102.352	102.002	94.9669	118.477	84.0616	177.594	169.739	158.49
2900009J06Rik	3.18737	11.1324	9.10421	13.2245	11.0288	12.9004	5.70414	8.1004	7.98284	9.93884	18.1529	14.4032	12.6342	6.15838	6.41761	7.7801	3.94323	4.42376	12.6717	4.65875	5.99969	20.2785	6.77963	16.6267	0	1.07479	5.43476	4.2542	1.81155	2.12505	2.84901	0.932887	2.12814	3.26861	5.44618	4.19841
2900026A02Rik	854.216	848.286	625.156	3343.39	3790.23	3085.77	1234.38	907.245	839.529	3184.85	4307.81	3217.68	346.386	522.583	381.848	732.441	1263.15	1170.53	569.319	517.122	455.976	582.283	810.166	821.98	366.843	343.931	348.731	1062.49	987.293	844.707	241.216	261.208	254.313	422.74	513.757	451.329
2900052L18Rik	56.3103	34.5103	27.7462	21.64	26.9593	14.1904	38.7882	39.3448	49.8928	30.9209	46.0803	15.8436	44.2195	25.5133	39.3079	23.3403	15.7729	21.234	38.015	30.7478	49.3308	5.79386	9.03951	41.5666	32.111	19.3461	16.3043	18.0804	15.3981	14.8753	36.0874	34.5168	31.9221	17.4326	8.16927	29.3889
2900060N12Rik	4.24983	4.45295	5.20241	3.60667	2.45085	12.9004	12.5491	11.572	7.31761	4.96942	6.98187	4.32097	8.42277	6.15838	4.01101	2.22289	0	1.7695	4.52559	3.727	5.33306	0	0	7.27416	1.94612	3.22436	4.52897	0	0.905773	2.12505	7.59736	3.73155	2.12814	1.08954	2.72309	1.0496
2900076A07Rik	41.4359	22.2647	29.4803	40.8756	30.6356	34.831	29.6615	59.0172	38.5837	49.1421	54.4586	59.0533	41.061	41.3492	34.4947	54.4607	60.4629	24.773	44.3508	22.362	41.3312	44.9024	53.1071	63.3891	5.83836	17.1966	17.2101	23.3981	20.8328	36.1258	28.4901	25.1879	30.8581	23.9698	19.9693	27.2897
2900089D17Rik	12.7495	14.4721	25.145	18.0334	19.6068	9.03025	27.3799	41.6592	37.2533	20.4298	16.7565	4.32097	17.8984	35.1908	23.2638	31.1204	24.9738	14.156	28.9638	32.6113	35.9981	5.79386	4.51976	22.8617	2.91918	2.14957	4.52897	6.38131	5.43464	9.56272	10.4464	4.66444	10.6407	4.35815	2.72309	4.19841
2900093K20Rik	23.3741	24.4912	24.7114	25.2467	13.4797	18.0605	39.929	50.9168	43.2404	27.6079	33.513	28.8065	48.4309	39.5896	34.4947	23.3403	27.6026	9.73227	51.5917	27.9525	61.9968	26.0724	12.4293	52.9975	4.8653	6.44871	8.15215	3.19065	6.34041	11.6878	59.8292	57.839	45.755	6.53722	13.6155	14.6944
2900097C17Rik	1867.8	1850.2	1894.98	1459.5	1322.23	1390.66	2090	2219.51	2522.58	1890.04	1788.75	1747.11	1360.28	1817.6	1293.95	1168.13	1391.96	1141.33	1551.37	1661.31	1736.58	850.249	828.245	953.954	2200.09	2182.89	2055.25	1567.67	1508.11	1354.72	1965.82	2126.05	1911.07	1232.27	1327.96	1276.32
3000002C10Rik	22.3116	22.2647	32.515	30.0556	25.7339	28.3808	33.084	40.502	29.2704	27.6079	37.7021	34.5678	31.5854	29.9122	32.8902	34.4547	30.2314	33.6206	24.4382	18.635	27.9986	11.5877	10.1695	24.94	10.7037	13.9722	13.5869	3.19065	9.9635	10.6252	9.49669	11.1946	14.897	6.53722	0	8.39682
3010001F23Rik	18.0618	25.6044	12.1389	12.0222	15.9305	12.9004	19.3941	15.0436	14.6352	8.28237	19.5492	5.7613	29.4797	17.5954	12.033	17.7831	15.7729	10.617	13.5768	13.9763	14.6659	0	2.25988	2.07833	7.78448	7.5235	16.3043	8.50841	4.52886	5.31262	14.245	16.792	10.6407	5.44768	2.72309	3.14881
3010003L21Rik	18.0618	8.90589	9.10421	8.41557	12.2542	6.45018	4.56331	6.9432	13.97	8.28237	4.18912	4.32097	5.26423	6.15838	16.8462	3.33433	3.94323	5.30851	5.43071	3.727	3.99979	13.0362	2.25988	4.15666	61.3027	67.7115	57.9708	78.7028	76.0849	99.8773	19.9431	21.4564	27.6658	92.6106	89.862	57.7281
3110001I22Rik	42.4983	42.303	50.7235	66.1224	44.1152	63.2118	63.8864	57.86	72.5108	59.0809	48.8731	79.2178	60.0122	34.311	54.5497	66.6866	49.9476	41.5833	47.0661	58.7003	43.3311	52.1448	55.367	31.175	19.4612	27.9444	31.7028	48.9233	45.2886	51.0012	49.3828	30.7853	42.5628	56.6559	51.7387	35.6865
3110009E18Rik	71.1847	71.2471	50.2899	56.5046	52.6932	51.6015	90.1254	78.6896	73.8413	77.3021	53.0622	115.226	112.655	66.8625	63.3739	104.476	59.1484	92.8989	53.402	52.1781	40.6646	144.847	66.6664	69.6241	23.3534	32.2436	28.9854	35.0972	45.2886	61.6264	39.8861	34.5168	40.4347	29.4175	43.5695	40.9345
3110039M20Rik	147.682	168.099	180.35	133.447	117.641	149.644	204.208	148.122	194.249	182.764	174.547	220.37	272.687	216.423	243.067	245.629	199.79	314.087	91.4169	116.469	101.328	101.393	77.9658	165.227	131.363	125.75	125.905	67.0037	68.8387	71.1891	75.9736	82.0941	72.3568	80.6257	75.3389	72.4225
3110040N11Rik	135.995	174.778	136.13	128.638	171.559	139.324	130.054	155.065	145.022	159.574	161.979	221.81	145.293	131.965	113.11	306.758	290.485	140.675	95.9425	82.9258	85.9956	289.693	212.429	221.342	57.4105	80.6089	84.2388	60.6224	67.933	57.3763	55.0808	59.7048	64.9083	74.0885	75.3389	72.4225
3110045C21Rik	3.18737	1.11324	3.03474	8.41557	6.12712	5.16015	11.4083	8.1004	9.31332	12.1475	12.5674	4.32097	6.31708	1.75954	3.2088	7.7801	7.88646	3.53901	3.62047	2.79525	2.66653	0	2.25988	9.35249	26.2726	25.7948	32.6086	20.2075	18.1155	21.2505	32.2888	21.4564	24.4736	22.8803	15.4308	13.6448
3110056K07Rik	47.8106	38.9633	44.654	21.64	23.283	15.4804	41.0698	62.4888	51.8885	25.3993	13.9637	27.3662	54.748	41.3492	71.3959	44.4577	31.5458	20.3493	59.7378	54.9733	48.6641	17.3816	14.6892	35.3316	2.91918	4.29914	5.43476	3.19065	3.62309	2.12505	11.396	8.39598	8.51257	2.17907	2.72309	2.0992
3110067C02Rik	3.18737	6.67942	5.20241	1.20222	3.67627	0	3.42248	9.2576	7.31761	1.65647	0	1.44032	7.36992	2.63931	4.81321	3.33433	2.62882	1.7695	1.81024	3.727	8.66622	1.44847	0	3.1175	1.94612	1.07479	1.81159	1.06355	1.81155	2.12505	0.949669	2.79866	4.25628	0	0	1.0496
3110070M22Rik	5.31229	3.33971	7.37008	15.6289	6.12712	6.45018	6.84497	5.786	5.32189	12.1475	20.9456	17.2839	6.31708	6.15838	6.41761	13.3373	17.0873	5.30851	16.2921	5.59051	5.33306	26.0724	22.5988	14.5483	5.83836	1.07479	4.52897	0	0	1.06252	5.69802	4.66444	5.32035	2.17907	0	2.0992
3110082I17Rik	464.294	446.408	345.527	407.554	438.702	371.53	485.993	379.562	403.134	468.23	501.298	603.496	416.927	350.148	441.211	587.953	381.179	609.594	308.645	259.027	233.988	389.637	358.191	399.04	355.167	313.837	336.955	402.022	419.373	354.883	280.152	285.463	268.146	505.545	521.926	421.94
3110083C13Rik	36.1236	34.5103	28.1797	10.82	11.0288	1.29004	22.8166	33.5588	29.9357	7.73021	9.77461	20.1645	40.0082	25.5133	36.0991	15.5602	11.8297	11.5018	36.2047	21.4303	27.9986	1.44847	1.12994	10.3917	7.78448	7.5235	12.6811	2.1271	5.43464	6.37515	2.84901	11.1946	12.7688	5.44768	9.07697	2.0992
3222401L13Rik	10.6246	11.1324	6.06947	14.4267	45.3407	18.0605	10.2675	6.9432	11.309	31.473	29.3238	31.6871	8.42277	9.67746	6.41761	17.7831	23.6594	12.3865	12.6717	4.65875	8.66622	7.24233	4.51976	11.4308	2.91918	1.07479	1.81159	9.57196	1.81155	6.37515	6.64769	7.4631	5.32035	2.17907	2.72309	3.14881
3300002I08Rik	27.6239	14.4721	18.2084	26.4489	23.283	49.0214	35.3657	40.502	31.9314	37.5467	43.2876	23.0452	28.4269	35.1908	25.6704	28.8975	32.8602	18.5798	19.0075	20.4985	13.9993	10.1393	31.6383	17.6658	0	2.14957	0	0	0.905773	2.12505	1.89934	0	3.19221	1.08954	0.907697	0
3300005D01Rik	52.0604	56.7751	29.9138	63.7179	64.9474	68.3719	38.7882	15.0436	24.6138	94.9712	74.0078	90.7404	6.31708	7.03815	8.02201	23.3403	21.0306	33.6206	3.62047	2.79525	5.33306	5.79386	22.5988	97.6816	40.8685	45.141	53.4418	3.19065	5.43464	4.2501	4.74835	2.79866	6.38442	8.71629	16.3385	8.39682
3830406C13Rik	139.182	106.871	140.899	97.3802	129.895	162.545	140.322	152.75	174.292	151.291	160.583	164.197	129.5	127.567	85.0333	123.37	203.734	109.709	105.899	141.626	134.66	153.537	136.723	221.342	79.7909	77.3845	71.5577	41.4785	45.2886	42.501	86.4199	66.235	92.5742	27.2384	31.7694	39.8849
3830408C21Rik	44.6232	45.6427	32.515	24.0445	14.7051	14.1904	58.1822	64.8032	67.1889	25.3993	11.171	28.8065	43.1667	59.8243	40.9123	23.3403	19.7161	13.2713	54.3071	40.997	59.9969	23.1755	22.5988	38.4491	5.83836	7.5235	4.52897	6.38131	6.34041	8.5002	23.7417	17.7249	13.8329	7.62675	9.98467	4.19841
3930402G23Rik	3.18737	3.33971	3.03474	15.6289	19.6068	24.5107	3.42248	8.1004	1.33047	17.1169	41.8912	24.4855	13.687	8.79769	11.2308	108.921	82.8078	123.865	29.8689	26.089	36.6648	236.1	281.355	435.411	4.8653	2.14957	5.43476	21.271	12.6808	10.6252	60.7788	63.4363	123.432	22.8803	21.7847	12.5952
4430402I18Rik	4.24983	1.11324	3.90181	1.20222	3.67627	0	6.84497	6.9432	7.31761	5.52158	4.18912	4.32097	3.15854	0.879769	1.6044	3.33433	6.57205	1.7695	7.24094	6.52226	5.33306	172.367	109.604	69.6241	14.5959	12.8974	10.8695	8.50841	9.05773	6.37515	18.9934	11.1946	23.4096	4.35815	7.26158	6.29761
4632404H12Rik	43.5608	74.5869	102.314	62.5157	56.3695	41.2812	94.6887	136.55	130.386	62.946	61.4404	47.5307	74.7521	92.3758	102.682	68.9095	80.179	65.4716	149.344	148.148	141.993	27.5208	35.0281	60.2716	14.5959	18.2713	28.0796	32.9701	26.2674	27.6256	69.3259	66.235	59.588	32.6861	26.3232	28.3393
4632415L05Rik	328.3	306.14	366.336	232.029	252.437	370.24	410.698	490.653	450.365	500.255	445.443	375.925	467.464	524.342	449.233	310.093	356.205	270.734	411.829	478.92	405.979	223.064	296.044	180.815	120.659	106.404	115.942	93.5925	89.6715	75.4392	212.726	220.161	198.981	117.67	118.908	134.349
4632427E13Rik	27.6239	21.1515	35.5498	24.0445	20.8322	34.831	10.2675	39.3448	48.5623	47.4856	36.3057	51.8517	46.3252	30.7919	65.7805	36.6776	48.6332	38.9291	25.3433	17.7033	27.9986	10.1393	7.90957	31.175	13.6228	18.2713	14.4927	2.1271	4.52886	8.5002	16.1444	14.9262	29.794	7.62675	9.07697	7.34721
4632428C04Rik	2.12492	1.11324	0.433534	2.40445	2.45085	6.45018	3.42248	4.6288	2.66095	3.86511	1.39637	0	1.05285	1.75954	3.2088	4.44577	3.94323	1.7695	4.52559	7.45401	6.66632	44.9024	39.5479	39.4883	0	0	1.81159	2.1271	6.34041	1.06252	1.89934	1.86577	4.25628	21.7907	11.8001	11.5456
4633401B06Rik	5.31229	0	3.03474	1.20222	2.45085	3.87011	1.14083	0	1.33047	3.86511	2.79275	7.20162	0	1.75954	3.2088	1.11144	2.62882	1.7695	0.905118	0.931751	3.33316	0	0	3.1175	0.97306	0	4.52897	0	2.71732	0	0	1.86577	3.19221	0	1.81539	3.14881
4731419I09Rik	6.37475	7.79266	4.76887	3.60667	2.45085	1.29004	5.70414	13.8864	5.98713	6.07374	1.39637	0	9.47562	10.5572	6.41761	4.44577	3.94323	0.884751	3.62047	2.79525	3.99979	0	1.12994	0	353.221	355.754	345.107	339.273	330.607	316.632	279.203	309.718	319.221	318.145	338.571	353.716
4732416N19Rik	20.1867	25.6044	23.4108	10.82	18.3813	9.03025	39.929	24.3012	30.6009	12.1475	15.3601	18.7242	16.8455	29.0324	28.077	24.4517	19.7161	22.1188	24.4382	22.362	26.6653	4.3454	4.51976	11.4308	8.75754	7.5235	7.24635	14.8897	7.24618	13.8128	18.9934	6.53021	13.8329	8.71629	7.26158	6.29761
4732440D04Rik	49.9355	43.4162	73.7008	21.64	13.4797	14.1904	47.9148	82.1612	101.781	24.8471	25.1347	15.8436	40.0082	52.7862	64.9783	22.2289	22.345	23.8883	63.3583	58.7003	85.3289	11.5877	10.1695	21.8225	72.9795	65.5619	64.3114	53.1776	55.2521	69.0641	104.464	114.745	80.8694	45.7605	50.831	49.3313
4732471J01Rik	6.37475	5.56618	7.37008	18.0334	7.35254	9.03025	20.5349	8.1004	11.309	15.4604	11.171	18.7242	9.47562	13.1965	4.81321	12.2259	9.20087	7.96276	7.24094	6.52226	5.99969	39.1086	35.0281	29.0966	33.084	29.0192	32.6086	140.389	127.714	86.0645	611.587	533.611	1037.47	102.416	90.7697	113.357
4732491K20Rik	44.6232	47.8692	35.5498	19.2356	39.2135	12.9004	53.6189	37.0304	66.5237	30.3687	16.7565	31.6871	45.2724	19.3549	32.8902	18.8945	27.6026	27.4273	33.4894	55.9051	23.9988	30.4178	23.7287	13.5092	13.6228	22.5705	12.6811	17.0168	19.927	13.8128	34.1881	39.1813	25.5377	14.164	19.9693	10.496
4732496C06Rik	21.2492	13.3588	9.97128	18.0334	12.2542	28.3808	25.0982	11.572	13.97	17.1169	8.37824	12.9629	6.31708	11.437	9.62641	15.5602	2.62882	5.30851	10.8614	6.52226	15.3325	2.89693	4.51976	6.235	3.89224	8.59828	2.71738	6.38131	10.8693	1.06252	10.4464	10.2618	7.4485	3.26861	0.907697	0
4833413G10Rik	22.3116	21.1515	11.2719	15.6289	23.283	36.121	30.8024	17.358	23.9485	25.3993	20.9456	30.2468	7.36992	20.2347	19.2528	7.7801	19.7161	20.3493	24.4382	17.7033	26.6653	11.5877	6.77963	30.1358	22.3804	22.5705	28.9854	23.3981	39.854	39.3134	38.9364	41.047	29.794	40.3128	33.5848	44.0833
4833417C18Rik	15.9369	6.67942	8.67068	8.41557	7.35254	3.87011	9.12662	19.6724	17.9614	8.83453	11.171	7.20162	16.8455	9.67746	6.41761	5.55721	15.7729	6.19326	20.8177	17.7033	23.3321	15.9331	9.03951	17.6658	1.94612	2.14957	0.905794	4.2542	0.905773	2.12505	5.69802	12.1275	6.38442	13.0744	6.35388	6.29761
4833418N02Rik	52.0604	47.8692	29.0468	49.2912	36.7627	23.2207	55.9006	42.8164	49.8928	40.3075	32.1166	23.0452	35.7968	39.5896	22.4616	26.6746	24.9738	13.2713	42.5405	15.8398	46.6643	14.4847	14.6892	8.31333	14.5959	13.9722	19.0217	11.6991	8.15196	9.56272	28.4901	21.4564	21.2814	25.0593	21.7847	15.744
4833420G17Rik	749.033	567.751	698.857	839.153	611.486	739.191	869.311	1020.65	901.396	986.154	907.643	737.446	720.147	789.153	632.937	577.95	651.947	459.186	591.042	544.143	735.962	393.983	360.451	574.659	330.84	303.089	359.6	754.058	647.628	779.893	344.73	330.242	329.862	549.126	528.28	527.95
4833427G06Rik	12.7495	11.1324	13.4396	6.01112	11.0288	11.6103	10.2675	12.7292	28.6052	6.6259	19.5492	12.9629	8.42277	1.75954	4.81321	2.22289	1.31441	0.884751	9.05118	8.38576	14.6659	1.44847	3.38982	5.19583	5.83836	3.22436	5.43476	0	0	0	0	4.66444	2.12814	2.17907	0	2.0992
4833439L19Rik	1501.25	1556.3	1517.8	1167.36	988.917	1059.12	1971.35	2001.96	1931.18	1348.92	1259.53	1283.33	1165.5	1410.27	1680.61	1099.22	945.061	1272.27	1447.28	1356.63	1336.6	1452.81	1466.66	1103.59	602.324	578.234	619.563	679.609	718.278	626.89	813.867	845.196	736.337	801.899	895.897	680.142
4833445I07Rik	7.43721	16.6986	12.1389	8.41557	15.9305	12.9004	13.6899	5.786	14.6352	12.1475	1.39637	5.7613	3.15854	14.0763	12.033	12.2259	9.20087	7.07801	9.05118	3.727	7.33295	11.5877	13.5593	3.1175	4.8653	5.37393	6.34056	0	2.71732	1.06252	12.3457	12.1275	12.7688	5.44768	2.72309	2.0992
4921504A21Rik	9.56212	1.11324	6.93654	2.40445	1.22542	0	3.42248	11.572	8.64808	3.86511	0	0	5.26423	7.03815	4.01101	4.44577	1.31441	0	4.52559	5.59051	2.66653	0	0	1.03917	0.97306	1.07479	0.905794	2.1271	0	0	2.84901	3.73155	1.06407	0	0	0
4921507P07Rik	2.12492	1.11324	3.90181	8.41557	6.12712	3.87011	4.56331	5.786	11.309	8.83453	4.18912	4.32097	3.15854	0.879769	1.6044	3.33433	2.62882	0.884751	5.43071	7.45401	12.666	4.3454	9.03951	3.1175	1.94612	3.22436	2.71738	1.06355	3.62309	4.2501	4.74835	0.932887	4.25628	0	0	0
4921524J17Rik	241.178	204.836	238.877	306.567	256.113	411.522	345.671	269.628	278.069	417.984	484.542	442.18	301.114	209.385	284.781	370.11	400.895	394.599	228.09	218.961	253.987	527.242	446.326	359.551	216.992	225.705	233.695	326.51	344.194	371.884	294.398	311.584	277.722	487.023	523.741	491.214
4921531C22Rik	31.8737	42.303	48.1223	60.1112	57.5949	33.5409	41.0698	63.646	72.5108	83.928	58.6477	74.8969	52.6423	53.6659	28.077	81.1353	109.096	56.6241	40.7303	38.2018	17.9991	26.0724	27.1185	33.2533	28.2187	17.1966	28.9854	24.4617	38.0425	36.1258	45.5841	45.7115	46.8191	30.507	28.1386	48.2817
4921536K21Rik	20.1867	17.8118	23.4108	12.0222	15.9305	10.3203	27.3799	25.4584	25.9442	19.8777	11.171	5.7613	12.6342	21.1145	19.2528	11.1144	15.7729	15.0408	9.9563	11.181	9.99948	8.69079	9.03951	6.235	14.5959	13.9722	6.34056	2.1271	4.52886	8.5002	10.4464	11.1946	8.51257	3.26861	2.72309	10.496
4930402H24Rik	1229.26	1389.32	1548.15	1154.14	998.72	989.458	1866.39	1930.21	1973.09	1986.66	1723.12	1299.17	799.11	1295.9	882.421	1382.63	1858.58	1412.06	1305.18	1449.8	1445.93	1626.63	2402.25	1817.5	518.641	556.739	538.947	555.174	531.689	571.638	932.575	889.041	999.162	477.217	603.619	598.273
4930404N11Rik	1.06246	8.90589	7.37008	1.20222	9.80339	5.16015	6.84497	8.1004	6.65237	5.52158	4.18912	4.32097	9.47562	10.5572	5.61541	6.66866	5.25764	4.42376	0.905118	9.31751	1.9999	1.44847	2.25988	12.47	86.6023	107.479	115.942	112.736	126.808	130.691	341.881	320.913	414.988	174.326	157.939	167.936
4930405A21Rik	13.812	17.8118	14.3066	4.8089	9.80339	2.58007	21.6757	27.7728	18.6266	8.83453	2.79275	8.64195	24.2155	20.2347	13.6374	13.3373	15.7729	7.96276	14.4819	14.908	7.99959	5.79386	9.03951	11.4308	1.94612	4.29914	6.34056	3.19065	1.81155	6.37515	8.54703	0.932887	4.25628	1.08954	2.72309	2.0992
4930412M03Rik	4.24983	3.33971	3.46827	6.01112	4.90169	1.29004	6.84497	5.786	3.99142	3.86511	6.98187	2.88065	4.21139	1.75954	4.01101	3.33433	10.5153	1.7695	2.71535	2.79525	0.666632	2.89693	2.25988	0	0	1.07479	0.905794	3.19065	0.905773	0	0.949669	1.86577	0	1.08954	0.907697	2.0992
4930426I24Rik	2.12492	0	3.03474	1.20222	2.45085	3.87011	4.56331	6.9432	4.65666	2.20863	4.18912	1.44032	5.26423	3.51908	8.02201	0	0	0.884751	3.62047	3.727	3.99979	2.89693	3.38982	5.19583	1.94612	2.14957	0.905794	4.2542	4.52886	6.37515	6.64769	5.59732	6.38442	1.08954	2.72309	9.44642
4930426L09Rik	10.6246	7.79266	24.2779	9.6178	7.35254	15.4804	14.8308	23.144	17.2962	10.491	6.98187	20.1645	7.36992	14.9561	12.033	6.66866	6.57205	3.53901	10.8614	19.5668	19.999	1.44847	2.25988	7.27416	1.94612	2.14957	3.62318	4.2542	4.52886	3.18757	6.64769	12.1275	9.57664	3.26861	2.72309	1.0496
4930430F08Rik	216.741	232.666	233.241	153.885	127.444	203.826	297.756	303.187	320.644	213.685	242.969	180.041	196.882	167.156	228.627	181.165	160.358	192.876	127.622	142.558	180.657	163.677	178.53	156.914	226.723	194.536	215.579	182.931	159.416	197.63	175.689	202.436	211.75	235.34	237.817	193.127
4930431P19Rik	12.7495	12.2456	13.4396	14.4267	12.2542	5.16015	19.3941	9.2576	15.3004	14.9083	11.171	17.2839	30.5325	14.9561	22.4616	18.8945	23.6594	9.73227	20.8177	14.908	15.9992	13.0362	7.90957	18.705	2.91918	5.37393	5.43476	8.50841	2.71732	1.06252	15.1947	17.7249	13.8329	13.0744	4.53849	7.34721
4930432K21Rik	38.2485	40.0765	48.9893	30.0556	25.7339	58.0516	141.463	137.707	131.052	92.7626	125.674	106.584	86.3334	95.0151	71.3959	35.5662	63.0917	23.8883	101.373	89.4481	126.66	127.465	126.553	98.7208	11.6767	21.4957	17.2101	32.9701	18.1155	25.5006	43.6848	70.8994	51.0754	57.7454	44.4772	56.6785
4930445N18Rik	2.12492	3.33971	0.867068	0	2.45085	1.29004	1.14083	2.3144	1.99571	1.10432	0	2.88065	1.05285	2.63931	2.4066	2.22289	2.62882	0.884751	1.81024	5.59051	1.33326	0	0	0	0	2.14957	0.905794	3.19065	5.43464	3.18757	1.89934	0.932887	1.06407	2.17907	0.907697	3.14881
4930447F24Rik	176.368	195.93	138.297	199.569	230.38	537.945	187.096	111.091	160.322	321.908	397.966	249.176	88.4391	66.8625	51.3409	34.4547	114.354	44.2376	48.8764	50.3146	69.3297	63.7325	88.1352	121.582	91.4676	91.3567	99.6373	9.57196	8.15196	15.9379	37.9868	49.443	34.0503	18.5221	10.8924	18.8928
4930451G09Rik	42.4983	23.378	30.7809	15.6289	25.7339	23.2207	29.6615	42.8164	39.9142	31.473	29.3238	44.6501	38.9553	36.0705	15.2418	42.2348	22.345	19.4645	24.4382	25.1573	13.3326	26.0724	49.7173	50.9191	14.5959	12.8974	12.6811	29.7794	29.8905	26.5631	19.9431	21.4564	19.1533	22.8803	13.6155	15.744
4930452B06Rik	106.246	104.644	85.4062	173.12	177.686	176.735	172.265	134.235	141.03	219.207	180.132	249.176	96.8619	91.496	43.3189	122.259	260.253	116.787	128.527	89.4481	105.328	320.111	241.807	178.737	54.4913	67.7115	53.4418	0	0	1.06252	62.6782	56.9061	55.3317	2.17907	0.907697	1.0496
4930453N24Rik	538.666	586.676	554.056	450.834	519.579	424.422	662.821	676.962	736.417	555.471	431.479	691.356	513.789	521.703	657.805	544.607	462.672	639.675	553.027	531.098	447.977	606.907	430.507	391.766	331.813	337.482	304.347	270.142	273.543	221.005	365.623	382.484	341.567	309.428	284.109	288.641
4930458D05Rik	12.7495	11.1324	16.0408	22.8423	6.12712	16.7705	35.3657	18.5152	18.6266	32.0252	25.1347	23.0452	8.42277	4.39885	7.21981	26.6746	26.2882	10.617	17.1972	1.8635	15.9992	56.4902	41.8077	34.2925	19.4612	20.4209	27.1738	20.2075	12.6808	19.1254	99.7153	95.1545	151.098	26.1489	15.4308	13.6448
4930465K10Rik	0	5.56618	3.03474	3.60667	0	2.58007	2.28166	9.2576	4.65666	3.31295	0	4.32097	4.21139	6.15838	2.4066	0	2.62882	2.65425	7.24094	4.65875	2.66653	0	0	0	6.81142	11.8226	11.7753	2.1271	9.05773	5.31262	7.59736	7.4631	2.12814	2.17907	2.72309	2.0992
4930466K18Rik	22.3116	10.0191	23.8444	15.6289	6.12712	10.3203	29.6615	33.5588	23.2833	14.9083	9.77461	2.88065	17.8984	29.9122	13.6374	8.89154	3.94323	7.07801	15.387	22.362	15.9992	0	1.12994	9.35249	14.5959	6.44871	7.24635	13.8262	6.34041	17.0004	9.49669	12.1275	8.51257	9.80583	6.35388	11.5456
4930478M13Rik	25.499	36.7368	20.3761	16.8311	18.3813	15.4804	19.3941	26.6156	23.9485	13.2518	12.5674	28.8065	9.47562	1.75954	12.033	24.4517	11.8297	12.3865	2.71535	4.65875	1.33326	0	2.25988	2.07833	36.9763	31.1688	46.1955	3.19065	0.905773	3.18757	7.59736	4.66444	1.06407	6.53722	9.07697	11.5456
4930481B07Rik	45.6857	38.9633	44.2205	46.8868	51.4678	70.952	75.2946	52.074	60.5366	83.928	104.728	50.4114	65.2765	47.5075	49.7365	57.795	60.4629	61.9326	59.7378	42.8605	47.3309	57.9386	44.0676	35.3316	24.3265	15.047	33.5144	14.8897	23.5501	17.0004	32.2888	31.7182	30.8581	19.6117	24.5078	14.6944
4930503L19Rik	588.602	581.11	573.132	325.803	360.274	362.5	530.485	473.295	527.533	370.498	296.031	360.081	395.87	424.929	539.079	255.632	272.083	275.158	402.777	484.511	422.645	44.9024	108.474	107.034	386.305	438.512	434.781	316.938	284.413	341.07	316.24	329.309	325.606	358.457	409.371	376.807
4930506C21Rik	0	2.22647	2.6012	2.40445	1.22542	5.16015	5.70414	2.3144	4.65666	3.31295	0	4.32097	2.10569	5.27862	3.2088	1.11144	6.57205	0	10.8614	10.2493	1.33326	7.24233	5.6497	8.31333	216.019	213.882	209.238	211.647	230.066	192.317	435.898	403.94	618.225	271.295	279.571	241.408
4930507D05Rik	10.6246	5.56618	8.67068	10.82	18.3813	3.87011	15.9716	6.9432	17.2962	17.6691	11.171	27.3662	8.42277	0.879769	9.62641	10.003	14.4585	6.19326	11.7665	2.79525	5.33306	1.44847	3.38982	5.19583	39.8954	48.3653	44.3839	40.4149	28.9847	38.2509	45.5841	59.7048	56.3957	37.0442	33.5848	23.0912
4930513N10Rik	89.2465	44.5295	71.0996	109.402	77.2017	77.4022	49.0556	74.0608	68.5194	87.7931	76.8005	96.5017	66.3293	66.8625	52.1431	65.5751	98.5807	75.2039	39.8252	41.9288	15.3325	10.1393	12.4293	23.9008	220.885	227.854	185.688	206.329	181.155	235.88	192.783	177.249	177.7	153.625	167.016	160.589
4930515G01Rik	24.4365	34.5103	19.0755	6.01112	3.67627	10.3203	17.1124	15.0436	28.6052	8.83453	8.37824	28.8065	24.2155	24.6335	32.8902	16.6716	11.8297	6.19326	8.14606	17.7033	7.99959	2.89693	10.1695	5.19583	52.5452	37.6175	49.8187	28.7159	28.9847	28.6882	49.3828	40.1141	56.3957	23.9698	26.3232	29.3889
4930517E14Rik	2.12492	6.67942	6.93654	0	6.12712	9.03025	4.56331	1.1572	7.98284	2.76079	2.79275	7.20162	6.31708	5.27862	4.01101	2.22289	3.94323	1.7695	2.71535	1.8635	4.66643	0	3.38982	1.03917	4.8653	6.44871	7.24635	15.9533	10.8693	10.6252	6.64769	21.4564	7.4485	4.35815	1.81539	3.14881
4930519P11Rik	2.12492	6.67942	3.90181	3.60667	2.45085	3.87011	2.28166	5.786	1.33047	3.31295	4.18912	2.88065	1.05285	4.39885	3.2088	3.33433	1.31441	4.42376	0.905118	3.727	2.66653	1.44847	7.90957	2.07833	0	3.22436	2.71738	3.19065	7.24618	6.37515	2.84901	7.4631	4.25628	3.26861	3.63079	1.0496
4930520O04Rik	9.56212	11.1324	5.63594	3.60667	7.35254	6.45018	9.12662	9.2576	9.97855	6.6259	6.98187	11.5226	15.7927	3.51908	19.2528	7.7801	5.25764	8.84751	8.14606	14.908	19.999	11.5877	18.079	3.1175	4.8653	7.5235	5.43476	5.31776	3.62309	4.2501	8.54703	11.1946	8.51257	3.26861	5.44618	3.14881
4930522L14Rik	109.433	106.871	161.275	90.1669	85.7796	113.523	183.673	197.881	191.588	144.665	150.808	116.666	187.407	137.244	158.836	86.6925	98.5807	101.746	115.855	136.036	168.658	49.2478	67.7963	90.4074	6.81142	2.14957	0.905794	4.2542	4.52886	2.12505	3.79868	4.66444	2.12814	5.44768	0	4.19841
4930523C07Rik	208.242	201.496	234.975	352.252	312.483	494.084	432.374	336.745	365.215	517.372	534.811	432.097	264.264	233.139	341.738	421.237	357.52	546.776	256.148	229.211	316.65	262.172	418.077	467.625	103.144	101.03	87.862	0	1.81155	1.06252	136.752	119.41	128.753	18.5221	19.9693	20.992
4930524O07Rik	6.37475	1.11324	5.20241	3.60667	6.12712	3.87011	1.14083	2.3144	3.99142	2.20863	6.98187	1.44032	2.10569	2.63931	10.4286	5.55721	1.31441	1.7695	9.05118	0.931751	2.66653	0	1.12994	4.15666	181.962	173.04	177.536	196.757	213.762	177.442	291.549	287.329	271.338	262.578	162.478	162.688
4930526A20Rik	3.18737	2.22647	3.03474	4.8089	2.45085	2.58007	2.28166	1.1572	6.65237	4.96942	8.37824	8.64195	1.05285	3.51908	1.6044	0	7.88646	4.42376	0.905118	3.727	1.33326	1.44847	1.12994	4.15666	3.89224	3.22436	1.81159	2.1271	2.71732	5.31262	0.949669	4.66444	4.25628	1.08954	5.44618	6.29761
4930539J05Rik	6.37475	4.45295	7.80361	7.21335	3.67627	3.87011	5.70414	9.2576	13.97	6.6259	4.18912	8.64195	9.47562	5.27862	5.61541	4.44577	11.8297	2.65425	10.8614	6.52226	9.33285	2.89693	3.38982	3.1175	249.103	257.948	254.528	244.617	199.27	233.755	218.424	186.577	194.725	240.788	186.986	150.093
4930540M05Rik	10.6246	4.45295	6.50301	9.6178	6.12712	1.29004	7.9858	6.9432	7.31761	9.93884	9.77461	10.0823	10.5285	4.39885	4.81321	4.44577	6.57205	8.84751	6.33583	6.52226	1.9999	0	0	1.03917	1.94612	4.29914	2.71738	2.1271	1.81155	2.12505	10.4464	6.53021	4.25628	2.17907	0.907697	2.0992
4930550C14Rik	5.31229	7.79266	8.23714	20.4378	4.90169	11.6103	11.4083	10.4148	7.98284	17.1169	23.7383	8.64195	9.47562	4.39885	4.01101	15.5602	18.4017	7.96276	8.14606	8.38576	7.99959	15.9331	15.8191	19.7442	1.94612	6.44871	4.52897	0	0	1.06252	2.84901	5.59732	3.19221	0	0	0
4930556M19Rik	33.9987	24.4912	51.157	66.1224	45.3407	51.6015	69.5905	105.305	73.1761	120.37	83.7824	64.8146	36.8496	57.185	8.02201	33.3433	46.0043	23.0035	40.7303	60.5638	77.996	2.89693	16.9491	38.4491	13.6228	11.8226	9.96373	36.1607	38.0425	30.8132	33.2384	28.9195	32.9862	41.4024	38.1233	39.8849
4930558J18Rik	30.8113	28.9442	20.8096	15.6289	17.1559	15.4804	26.239	27.7728	33.2618	29.8165	25.1347	17.2839	27.374	26.3931	26.4726	38.9005	23.6594	46.0071	17.1972	25.1573	16.6658	14.4847	12.4293	7.27416	4.8653	9.67307	8.15215	10.6355	8.15196	7.43767	12.3457	6.53021	9.57664	14.164	9.07697	12.5952
4930563E22Rik	16.9993	24.4912	26.012	9.6178	9.80339	10.3203	31.9432	55.5456	37.2533	20.982	23.7383	25.9258	27.374	27.2728	26.4726	14.4488	27.6026	7.07801	37.1098	39.1335	33.3316	13.0362	12.4293	21.8225	8.75754	12.8974	10.8695	3.19065	12.6808	4.2501	17.0941	21.4564	19.1533	10.8954	8.16927	12.5952
4930570G19Rik	5.31229	2.22647	3.90181	0	0	0	9.12662	9.2576	13.97	0	0	0	3.15854	11.437	4.81321	1.11144	0	0	7.24094	5.59051	7.33295	0	0	0	1.94612	1.07479	2.71738	0	1.81155	0	5.69802	8.39598	8.51257	0	0	0
4930577N17Rik	12.7495	33.3971	14.7402	20.4378	18.3813	14.1904	20.5349	16.2008	27.2747	19.8777	16.7565	21.6049	12.6342	14.0763	17.6484	7.7801	10.5153	8.84751	27.1535	26.089	8.66622	7.24233	6.77963	11.4308	74.9256	68.7862	81.5215	74.4486	107.787	87.127	115.86	132.47	95.7664	88.2524	49.9233	68.2241
4930579G18Rik	5.31229	2.22647	1.3006	3.60667	2.45085	2.58007	3.42248	4.6288	5.98713	3.86511	4.18912	8.64195	1.05285	6.15838	1.6044	2.22289	3.94323	2.65425	1.81024	2.79525	1.33326	0	3.38982	1.03917	313.325	305.239	278.985	389.26	345.099	303.882	228.87	242.551	237.288	239.698	286.832	261.351
4930579G24Rik	478.106	498.73	475.153	370.285	280.622	389.591	707.313	583.229	520.88	545.532	464.992	436.418	554.85	480.354	488.541	445.689	366.72	333.551	446.223	394.131	432.644	179.61	210.169	224.46	301.648	336.408	311.593	230.791	198.364	225.255	351.378	326.51	320.285	311.607	241.447	303.335
4930579K19Rik	7.43721	4.45295	8.67068	14.4267	17.1559	7.74022	10.2675	4.6288	7.98284	12.1475	8.37824	18.7242	12.6342	7.91792	3.2088	16.6716	22.345	7.96276	7.24094	5.59051	1.9999	0	7.90957	14.5483	0.97306	6.44871	3.62318	1.06355	6.34041	1.06252	8.54703	11.1946	8.51257	3.26861	5.44618	4.19841
4930581F22Rik	62.685	52.3221	40.3187	58.909	44.1152	38.7011	55.9006	69.432	53.8842	93.8669	106.124	79.2178	62.1179	60.7041	35.2969	77.801	88.0655	34.5053	52.4968	39.1335	73.3295	43.454	42.9377	92.4858	223.804	214.957	204.709	173.359	154.887	114.753	179.488	168.853	219.199	184.132	165.201	170.036
4930589O11Rik	4.24983	12.2456	9.10421	6.01112	7.35254	20.6406	15.9716	13.8864	13.97	22.6385	19.5492	21.6049	11.5813	19.3549	6.41761	20.006	24.9738	11.5018	2.71535	14.908	13.3326	0	5.6497	4.15666	6.81142	3.22436	7.24635	0	2.71732	2.12505	17.0941	6.53021	13.8329	3.26861	0.907697	4.19841
4930590J08Rik	2.12492	2.22647	3.90181	7.21335	4.90169	5.16015	3.42248	4.6288	7.31761	3.31295	6.98187	4.32097	2.10569	0.879769	3.2088	0	5.25764	2.65425	3.62047	1.8635	6.66632	1.44847	3.38982	2.07833	0.97306	1.07479	0	1.06355	0.905773	1.06252	2.84901	3.73155	2.12814	2.17907	0	1.0496
4930594M22Rik	4.24983	13.3588	10.8383	6.01112	4.90169	5.16015	6.84497	5.786	11.9743	3.86511	2.79275	10.0823	11.5813	3.51908	3.2088	1.11144	6.57205	2.65425	9.9563	7.45401	5.99969	1.44847	1.12994	1.03917	46.7069	51.5897	53.4418	70.1944	73.3676	77.5643	55.0808	55.9732	64.9083	49.0291	45.3849	50.3809
4930594M22Rik	4.24983	13.3588	10.8383	6.01112	4.90169	5.16015	6.84497	5.786	11.9743	3.86511	2.79275	10.0823	11.5813	3.51908	3.2088	1.11144	6.57205	2.65425	9.9563	7.45401	5.99969	1.44847	1.12994	1.03917	46.7069	51.5897	53.4418	70.1944	73.3676	77.5643	55.0808	55.9732	64.9083	49.0291	45.3849	50.3809
4930594M22Rik	4.24983	13.3588	10.8383	6.01112	4.90169	5.16015	6.84497	5.786	11.9743	3.86511	2.79275	10.0823	11.5813	3.51908	3.2088	1.11144	6.57205	2.65425	9.9563	7.45401	5.99969	1.44847	1.12994	1.03917	46.7069	51.5897	53.4418	70.1944	73.3676	77.5643	55.0808	55.9732	64.9083	49.0291	45.3849	50.3809
4930594M22Rik	4.24983	13.3588	10.8383	6.01112	4.90169	5.16015	6.84497	5.786	11.9743	3.86511	2.79275	10.0823	11.5813	3.51908	3.2088	1.11144	6.57205	2.65425	9.9563	7.45401	5.99969	1.44847	1.12994	1.03917	46.7069	51.5897	53.4418	70.1944	73.3676	77.5643	55.0808	55.9732	64.9083	49.0291	45.3849	50.3809
4930594M22Rik	4.24983	13.3588	10.8383	6.01112	4.90169	5.16015	6.84497	5.786	11.9743	3.86511	2.79275	10.0823	11.5813	3.51908	3.2088	1.11144	6.57205	2.65425	9.9563	7.45401	5.99969	1.44847	1.12994	1.03917	46.7069	51.5897	53.4418	70.1944	73.3676	77.5643	55.0808	55.9732	64.9083	49.0291	45.3849	50.3809
4930594M22Rik	4.24983	13.3588	10.8383	6.01112	4.90169	5.16015	6.84497	5.786	11.9743	3.86511	2.79275	10.0823	11.5813	3.51908	3.2088	1.11144	6.57205	2.65425	9.9563	7.45401	5.99969	1.44847	1.12994	1.03917	46.7069	51.5897	53.4418	70.1944	73.3676	77.5643	55.0808	55.9732	64.9083	49.0291	45.3849	50.3809
4930594M22Rik	4.24983	13.3588	10.8383	6.01112	4.90169	5.16015	6.84497	5.786	11.9743	3.86511	2.79275	10.0823	11.5813	3.51908	3.2088	1.11144	6.57205	2.65425	9.9563	7.45401	5.99969	1.44847	1.12994	1.03917	46.7069	51.5897	53.4418	70.1944	73.3676	77.5643	55.0808	55.9732	64.9083	49.0291	45.3849	50.3809
4930594M22Rik	4.24983	13.3588	10.8383	6.01112	4.90169	5.16015	6.84497	5.786	11.9743	3.86511	2.79275	10.0823	11.5813	3.51908	3.2088	1.11144	6.57205	2.65425	9.9563	7.45401	5.99969	1.44847	1.12994	1.03917	46.7069	51.5897	53.4418	70.1944	73.3676	77.5643	55.0808	55.9732	64.9083	49.0291	45.3849	50.3809
4930594M22Rik	4.24983	13.3588	10.8383	6.01112	4.90169	5.16015	6.84497	5.786	11.9743	3.86511	2.79275	10.0823	11.5813	3.51908	3.2088	1.11144	6.57205	2.65425	9.9563	7.45401	5.99969	1.44847	1.12994	1.03917	46.7069	51.5897	53.4418	70.1944	73.3676	77.5643	55.0808	55.9732	64.9083	49.0291	45.3849	50.3809
4930594M22Rik	4.24983	13.3588	10.8383	6.01112	4.90169	5.16015	6.84497	5.786	11.9743	3.86511	2.79275	10.0823	11.5813	3.51908	3.2088	1.11144	6.57205	2.65425	9.9563	7.45401	5.99969	1.44847	1.12994	1.03917	46.7069	51.5897	53.4418	70.1944	73.3676	77.5643	55.0808	55.9732	64.9083	49.0291	45.3849	50.3809
4930594M22Rik	4.24983	13.3588	10.8383	6.01112	4.90169	5.16015	6.84497	5.786	11.9743	3.86511	2.79275	10.0823	11.5813	3.51908	3.2088	1.11144	6.57205	2.65425	9.9563	7.45401	5.99969	1.44847	1.12994	1.03917	46.7069	51.5897	53.4418	70.1944	73.3676	77.5643	55.0808	55.9732	64.9083	49.0291	45.3849	50.3809
4930594M22Rik	4.24983	13.3588	10.8383	6.01112	4.90169	5.16015	6.84497	5.786	11.9743	3.86511	2.79275	10.0823	11.5813	3.51908	3.2088	1.11144	6.57205	2.65425	9.9563	7.45401	5.99969	1.44847	1.12994	1.03917	46.7069	51.5897	53.4418	70.1944	73.3676	77.5643	55.0808	55.9732	64.9083	49.0291	45.3849	50.3809
4930594M22Rik	4.24983	13.3588	10.8383	6.01112	4.90169	5.16015	6.84497	5.786	11.9743	3.86511	2.79275	10.0823	11.5813	3.51908	3.2088	1.11144	6.57205	2.65425	9.9563	7.45401	5.99969	1.44847	1.12994	1.03917	46.7069	51.5897	53.4418	70.1944	73.3676	77.5643	55.0808	55.9732	64.9083	49.0291	45.3849	50.3809
4930594M22Rik	4.24983	13.3588	10.8383	6.01112	4.90169	5.16015	6.84497	5.786	11.9743	3.86511	2.79275	10.0823	11.5813	3.51908	3.2088	1.11144	6.57205	2.65425	9.9563	7.45401	5.99969	1.44847	1.12994	1.03917	46.7069	51.5897	53.4418	70.1944	73.3676	77.5643	55.0808	55.9732	64.9083	49.0291	45.3849	50.3809
4930594M22Rik	4.24983	13.3588	10.8383	6.01112	4.90169	5.16015	6.84497	5.786	11.9743	3.86511	2.79275	10.0823	11.5813	3.51908	3.2088	1.11144	6.57205	2.65425	9.9563	7.45401	5.99969	1.44847	1.12994	1.03917	46.7069	51.5897	53.4418	70.1944	73.3676	77.5643	55.0808	55.9732	64.9083	49.0291	45.3849	50.3809
4930594M22Rik	4.24983	13.3588	10.8383	6.01112	4.90169	5.16015	6.84497	5.786	11.9743	3.86511	2.79275	10.0823	11.5813	3.51908	3.2088	1.11144	6.57205	2.65425	9.9563	7.45401	5.99969	1.44847	1.12994	1.03917	46.7069	51.5897	53.4418	70.1944	73.3676	77.5643	55.0808	55.9732	64.9083	49.0291	45.3849	50.3809
4930594M22Rik	4.24983	13.3588	10.8383	6.01112	4.90169	5.16015	6.84497	5.786	11.9743	3.86511	2.79275	10.0823	11.5813	3.51908	3.2088	1.11144	6.57205	2.65425	9.9563	7.45401	5.99969	1.44847	1.12994	1.03917	46.7069	51.5897	53.4418	70.1944	73.3676	77.5643	55.0808	55.9732	64.9083	49.0291	45.3849	50.3809
4930594M22Rik	4.24983	13.3588	10.8383	6.01112	4.90169	5.16015	6.84497	5.786	11.9743	3.86511	2.79275	10.0823	11.5813	3.51908	3.2088	1.11144	6.57205	2.65425	9.9563	7.45401	5.99969	1.44847	1.12994	1.03917	46.7069	51.5897	53.4418	70.1944	73.3676	77.5643	55.0808	55.9732	64.9083	49.0291	45.3849	50.3809
4930594M22Rik	4.24983	13.3588	10.8383	6.01112	4.90169	5.16015	6.84497	5.786	11.9743	3.86511	2.79275	10.0823	11.5813	3.51908	3.2088	1.11144	6.57205	2.65425	9.9563	7.45401	5.99969	1.44847	1.12994	1.03917	46.7069	51.5897	53.4418	70.1944	73.3676	77.5643	55.0808	55.9732	64.9083	49.0291	45.3849	50.3809
4930594M22Rik	4.24983	13.3588	10.8383	6.01112	4.90169	5.16015	6.84497	5.786	11.9743	3.86511	2.79275	10.0823	11.5813	3.51908	3.2088	1.11144	6.57205	2.65425	9.9563	7.45401	5.99969	1.44847	1.12994	1.03917	46.7069	51.5897	53.4418	70.1944	73.3676	77.5643	55.0808	55.9732	64.9083	49.0291	45.3849	50.3809
4930594M22Rik	4.24983	13.3588	10.8383	6.01112	4.90169	5.16015	6.84497	5.786	11.9743	3.86511	2.79275	10.0823	11.5813	3.51908	3.2088	1.11144	6.57205	2.65425	9.9563	7.45401	5.99969	1.44847	1.12994	1.03917	46.7069	51.5897	53.4418	70.1944	73.3676	77.5643	55.0808	55.9732	64.9083	49.0291	45.3849	50.3809
4930594M22Rik	4.24983	13.3588	10.8383	6.01112	4.90169	5.16015	6.84497	5.786	11.9743	3.86511	2.79275	10.0823	11.5813	3.51908	3.2088	1.11144	6.57205	2.65425	9.9563	7.45401	5.99969	1.44847	1.12994	1.03917	46.7069	51.5897	53.4418	70.1944	73.3676	77.5643	55.0808	55.9732	64.9083	49.0291	45.3849	50.3809
4930594M22Rik	4.24983	13.3588	10.8383	6.01112	4.90169	5.16015	6.84497	5.786	11.9743	3.86511	2.79275	10.0823	11.5813	3.51908	3.2088	1.11144	6.57205	2.65425	9.9563	7.45401	5.99969	1.44847	1.12994	1.03917	46.7069	51.5897	53.4418	70.1944	73.3676	77.5643	55.0808	55.9732	64.9083	49.0291	45.3849	50.3809
4930594M22Rik	4.24983	13.3588	10.8383	6.01112	4.90169	5.16015	6.84497	5.786	11.9743	3.86511	2.79275	10.0823	11.5813	3.51908	3.2088	1.11144	6.57205	2.65425	9.9563	7.45401	5.99969	1.44847	1.12994	1.03917	46.7069	51.5897	53.4418	70.1944	73.3676	77.5643	55.0808	55.9732	64.9083	49.0291	45.3849	50.3809
4930594M22Rik	4.24983	13.3588	10.8383	6.01112	4.90169	5.16015	6.84497	5.786	11.9743	3.86511	2.79275	10.0823	11.5813	3.51908	3.2088	1.11144	6.57205	2.65425	9.9563	7.45401	5.99969	1.44847	1.12994	1.03917	46.7069	51.5897	53.4418	70.1944	73.3676	77.5643	55.0808	55.9732	64.9083	49.0291	45.3849	50.3809
4930594M22Rik	4.24983	13.3588	10.8383	6.01112	4.90169	5.16015	6.84497	5.786	11.9743	3.86511	2.79275	10.0823	11.5813	3.51908	3.2088	1.11144	6.57205	2.65425	9.9563	7.45401	5.99969	1.44847	1.12994	1.03917	46.7069	51.5897	53.4418	70.1944	73.3676	77.5643	55.0808	55.9732	64.9083	49.0291	45.3849	50.3809
4930594M22Rik	4.24983	13.3588	10.8383	6.01112	4.90169	5.16015	6.84497	5.786	11.9743	3.86511	2.79275	10.0823	11.5813	3.51908	3.2088	1.11144	6.57205	2.65425	9.9563	7.45401	5.99969	1.44847	1.12994	1.03917	46.7069	51.5897	53.4418	70.1944	73.3676	77.5643	55.0808	55.9732	64.9083	49.0291	45.3849	50.3809
4930594M22Rik	4.24983	13.3588	10.8383	6.01112	4.90169	5.16015	6.84497	5.786	11.9743	3.86511	2.79275	10.0823	11.5813	3.51908	3.2088	1.11144	6.57205	2.65425	9.9563	7.45401	5.99969	1.44847	1.12994	1.03917	46.7069	51.5897	53.4418	70.1944	73.3676	77.5643	55.0808	55.9732	64.9083	49.0291	45.3849	50.3809
4930594M22Rik	4.24983	13.3588	10.8383	6.01112	4.90169	5.16015	6.84497	5.786	11.9743	3.86511	2.79275	10.0823	11.5813	3.51908	3.2088	1.11144	6.57205	2.65425	9.9563	7.45401	5.99969	1.44847	1.12994	1.03917	46.7069	51.5897	53.4418	70.1944	73.3676	77.5643	55.0808	55.9732	64.9083	49.0291	45.3849	50.3809
4930594M22Rik	4.24983	13.3588	10.8383	6.01112	4.90169	5.16015	6.84497	5.786	11.9743	3.86511	2.79275	10.0823	11.5813	3.51908	3.2088	1.11144	6.57205	2.65425	9.9563	7.45401	5.99969	1.44847	1.12994	1.03917	46.7069	51.5897	53.4418	70.1944	73.3676	77.5643	55.0808	55.9732	64.9083	49.0291	45.3849	50.3809
4930594M22Rik	4.24983	13.3588	10.8383	6.01112	4.90169	5.16015	6.84497	5.786	11.9743	3.86511	2.79275	10.0823	11.5813	3.51908	3.2088	1.11144	6.57205	2.65425	9.9563	7.45401	5.99969	1.44847	1.12994	1.03917	46.7069	51.5897	53.4418	70.1944	73.3676	77.5643	55.0808	55.9732	64.9083	49.0291	45.3849	50.3809
4930594M22Rik	4.24983	13.3588	10.8383	6.01112	4.90169	5.16015	6.84497	5.786	11.9743	3.86511	2.79275	10.0823	11.5813	3.51908	3.2088	1.11144	6.57205	2.65425	9.9563	7.45401	5.99969	1.44847	1.12994	1.03917	46.7069	51.5897	53.4418	70.1944	73.3676	77.5643	55.0808	55.9732	64.9083	49.0291	45.3849	50.3809
4930594M22Rik	4.24983	13.3588	10.8383	6.01112	4.90169	5.16015	6.84497	5.786	11.9743	3.86511	2.79275	10.0823	11.5813	3.51908	3.2088	1.11144	6.57205	2.65425	9.9563	7.45401	5.99969	1.44847	1.12994	1.03917	46.7069	51.5897	53.4418	70.1944	73.3676	77.5643	55.0808	55.9732	64.9083	49.0291	45.3849	50.3809
4930594M22Rik	4.24983	13.3588	10.8383	6.01112	4.90169	5.16015	6.84497	5.786	11.9743	3.86511	2.79275	10.0823	11.5813	3.51908	3.2088	1.11144	6.57205	2.65425	9.9563	7.45401	5.99969	1.44847	1.12994	1.03917	46.7069	51.5897	53.4418	70.1944	73.3676	77.5643	55.0808	55.9732	64.9083	49.0291	45.3849	50.3809
4930594M22Rik	4.24983	13.3588	10.8383	6.01112	4.90169	5.16015	6.84497	5.786	11.9743	3.86511	2.79275	10.0823	11.5813	3.51908	3.2088	1.11144	6.57205	2.65425	9.9563	7.45401	5.99969	1.44847	1.12994	1.03917	46.7069	51.5897	53.4418	70.1944	73.3676	77.5643	55.0808	55.9732	64.9083	49.0291	45.3849	50.3809
4930594M22Rik	4.24983	13.3588	10.8383	6.01112	4.90169	5.16015	6.84497	5.786	11.9743	3.86511	2.79275	10.0823	11.5813	3.51908	3.2088	1.11144	6.57205	2.65425	9.9563	7.45401	5.99969	1.44847	1.12994	1.03917	46.7069	51.5897	53.4418	70.1944	73.3676	77.5643	55.0808	55.9732	64.9083	49.0291	45.3849	50.3809
4930594M22Rik	4.24983	13.3588	10.8383	6.01112	4.90169	5.16015	6.84497	5.786	11.9743	3.86511	2.79275	10.0823	11.5813	3.51908	3.2088	1.11144	6.57205	2.65425	9.9563	7.45401	5.99969	1.44847	1.12994	1.03917	46.7069	51.5897	53.4418	70.1944	73.3676	77.5643	55.0808	55.9732	64.9083	49.0291	45.3849	50.3809
4930594M22Rik	4.24983	13.3588	10.8383	6.01112	4.90169	5.16015	6.84497	5.786	11.9743	3.86511	2.79275	10.0823	11.5813	3.51908	3.2088	1.11144	6.57205	2.65425	9.9563	7.45401	5.99969	1.44847	1.12994	1.03917	46.7069	51.5897	53.4418	70.1944	73.3676	77.5643	55.0808	55.9732	64.9083	49.0291	45.3849	50.3809
4930594M22Rik	4.24983	13.3588	10.8383	6.01112	4.90169	5.16015	6.84497	5.786	11.9743	3.86511	2.79275	10.0823	11.5813	3.51908	3.2088	1.11144	6.57205	2.65425	9.9563	7.45401	5.99969	1.44847	1.12994	1.03917	46.7069	51.5897	53.4418	70.1944	73.3676	77.5643	55.0808	55.9732	64.9083	49.0291	45.3849	50.3809
4930594M22Rik	4.24983	13.3588	10.8383	6.01112	4.90169	5.16015	6.84497	5.786	11.9743	3.86511	2.79275	10.0823	11.5813	3.51908	3.2088	1.11144	6.57205	2.65425	9.9563	7.45401	5.99969	1.44847	1.12994	1.03917	46.7069	51.5897	53.4418	70.1944	73.3676	77.5643	55.0808	55.9732	64.9083	49.0291	45.3849	50.3809
4930594M22Rik	4.24983	13.3588	10.8383	6.01112	4.90169	5.16015	6.84497	5.786	11.9743	3.86511	2.79275	10.0823	11.5813	3.51908	3.2088	1.11144	6.57205	2.65425	9.9563	7.45401	5.99969	1.44847	1.12994	1.03917	46.7069	51.5897	53.4418	70.1944	73.3676	77.5643	55.0808	55.9732	64.9083	49.0291	45.3849	50.3809
4930594M22Rik	4.24983	13.3588	10.8383	6.01112	4.90169	5.16015	6.84497	5.786	11.9743	3.86511	2.79275	10.0823	11.5813	3.51908	3.2088	1.11144	6.57205	2.65425	9.9563	7.45401	5.99969	1.44847	1.12994	1.03917	46.7069	51.5897	53.4418	70.1944	73.3676	77.5643	55.0808	55.9732	64.9083	49.0291	45.3849	50.3809
4930594M22Rik	4.24983	13.3588	10.8383	6.01112	4.90169	5.16015	6.84497	5.786	11.9743	3.86511	2.79275	10.0823	11.5813	3.51908	3.2088	1.11144	6.57205	2.65425	9.9563	7.45401	5.99969	1.44847	1.12994	1.03917	46.7069	51.5897	53.4418	70.1944	73.3676	77.5643	55.0808	55.9732	64.9083	49.0291	45.3849	50.3809
4930594M22Rik	4.24983	13.3588	10.8383	6.01112	4.90169	5.16015	6.84497	5.786	11.9743	3.86511	2.79275	10.0823	11.5813	3.51908	3.2088	1.11144	6.57205	2.65425	9.9563	7.45401	5.99969	1.44847	1.12994	1.03917	46.7069	51.5897	53.4418	70.1944	73.3676	77.5643	55.0808	55.9732	64.9083	49.0291	45.3849	50.3809
4930594M22Rik	4.24983	13.3588	10.8383	6.01112	4.90169	5.16015	6.84497	5.786	11.9743	3.86511	2.79275	10.0823	11.5813	3.51908	3.2088	1.11144	6.57205	2.65425	9.9563	7.45401	5.99969	1.44847	1.12994	1.03917	46.7069	51.5897	53.4418	70.1944	73.3676	77.5643	55.0808	55.9732	64.9083	49.0291	45.3849	50.3809
4930594M22Rik	4.24983	13.3588	10.8383	6.01112	4.90169	5.16015	6.84497	5.786	11.9743	3.86511	2.79275	10.0823	11.5813	3.51908	3.2088	1.11144	6.57205	2.65425	9.9563	7.45401	5.99969	1.44847	1.12994	1.03917	46.7069	51.5897	53.4418	70.1944	73.3676	77.5643	55.0808	55.9732	64.9083	49.0291	45.3849	50.3809
4930594M22Rik	4.24983	13.3588	10.8383	6.01112	4.90169	5.16015	6.84497	5.786	11.9743	3.86511	2.79275	10.0823	11.5813	3.51908	3.2088	1.11144	6.57205	2.65425	9.9563	7.45401	5.99969	1.44847	1.12994	1.03917	46.7069	51.5897	53.4418	70.1944	73.3676	77.5643	55.0808	55.9732	64.9083	49.0291	45.3849	50.3809
4930594M22Rik	4.24983	13.3588	10.8383	6.01112	4.90169	5.16015	6.84497	5.786	11.9743	3.86511	2.79275	10.0823	11.5813	3.51908	3.2088	1.11144	6.57205	2.65425	9.9563	7.45401	5.99969	1.44847	1.12994	1.03917	46.7069	51.5897	53.4418	70.1944	73.3676	77.5643	55.0808	55.9732	64.9083	49.0291	45.3849	50.3809
4930594M22Rik	4.24983	13.3588	10.8383	6.01112	4.90169	5.16015	6.84497	5.786	11.9743	3.86511	2.79275	10.0823	11.5813	3.51908	3.2088	1.11144	6.57205	2.65425	9.9563	7.45401	5.99969	1.44847	1.12994	1.03917	46.7069	51.5897	53.4418	70.1944	73.3676	77.5643	55.0808	55.9732	64.9083	49.0291	45.3849	50.3809
4930594M22Rik	4.24983	13.3588	10.8383	6.01112	4.90169	5.16015	6.84497	5.786	11.9743	3.86511	2.79275	10.0823	11.5813	3.51908	3.2088	1.11144	6.57205	2.65425	9.9563	7.45401	5.99969	1.44847	1.12994	1.03917	46.7069	51.5897	53.4418	70.1944	73.3676	77.5643	55.0808	55.9732	64.9083	49.0291	45.3849	50.3809
4930594M22Rik	4.24983	13.3588	10.8383	6.01112	4.90169	5.16015	6.84497	5.786	11.9743	3.86511	2.79275	10.0823	11.5813	3.51908	3.2088	1.11144	6.57205	2.65425	9.9563	7.45401	5.99969	1.44847	1.12994	1.03917	46.7069	51.5897	53.4418	70.1944	73.3676	77.5643	55.0808	55.9732	64.9083	49.0291	45.3849	50.3809
4930594M22Rik	4.24983	13.3588	10.8383	6.01112	4.90169	5.16015	6.84497	5.786	11.9743	3.86511	2.79275	10.0823	11.5813	3.51908	3.2088	1.11144	6.57205	2.65425	9.9563	7.45401	5.99969	1.44847	1.12994	1.03917	46.7069	51.5897	53.4418	70.1944	73.3676	77.5643	55.0808	55.9732	64.9083	49.0291	45.3849	50.3809
4930594M22Rik	4.24983	13.3588	10.8383	6.01112	4.90169	5.16015	6.84497	5.786	11.9743	3.86511	2.79275	10.0823	11.5813	3.51908	3.2088	1.11144	6.57205	2.65425	9.9563	7.45401	5.99969	1.44847	1.12994	1.03917	46.7069	51.5897	53.4418	70.1944	73.3676	77.5643	55.0808	55.9732	64.9083	49.0291	45.3849	50.3809
4930594M22Rik	4.24983	13.3588	10.8383	6.01112	4.90169	5.16015	6.84497	5.786	11.9743	3.86511	2.79275	10.0823	11.5813	3.51908	3.2088	1.11144	6.57205	2.65425	9.9563	7.45401	5.99969	1.44847	1.12994	1.03917	46.7069	51.5897	53.4418	70.1944	73.3676	77.5643	55.0808	55.9732	64.9083	49.0291	45.3849	50.3809
4930594M22Rik	4.24983	13.3588	10.8383	6.01112	4.90169	5.16015	6.84497	5.786	11.9743	3.86511	2.79275	10.0823	11.5813	3.51908	3.2088	1.11144	6.57205	2.65425	9.9563	7.45401	5.99969	1.44847	1.12994	1.03917	46.7069	51.5897	53.4418	70.1944	73.3676	77.5643	55.0808	55.9732	64.9083	49.0291	45.3849	50.3809
4930594M22Rik	4.24983	13.3588	10.8383	6.01112	4.90169	5.16015	6.84497	5.786	11.9743	3.86511	2.79275	10.0823	11.5813	3.51908	3.2088	1.11144	6.57205	2.65425	9.9563	7.45401	5.99969	1.44847	1.12994	1.03917	46.7069	51.5897	53.4418	70.1944	73.3676	77.5643	55.0808	55.9732	64.9083	49.0291	45.3849	50.3809
4930594M22Rik	4.24983	13.3588	10.8383	6.01112	4.90169	5.16015	6.84497	5.786	11.9743	3.86511	2.79275	10.0823	11.5813	3.51908	3.2088	1.11144	6.57205	2.65425	9.9563	7.45401	5.99969	1.44847	1.12994	1.03917	46.7069	51.5897	53.4418	70.1944	73.3676	77.5643	55.0808	55.9732	64.9083	49.0291	45.3849	50.3809
4930594M22Rik	4.24983	13.3588	10.8383	6.01112	4.90169	5.16015	6.84497	5.786	11.9743	3.86511	2.79275	10.0823	11.5813	3.51908	3.2088	1.11144	6.57205	2.65425	9.9563	7.45401	5.99969	1.44847	1.12994	1.03917	46.7069	51.5897	53.4418	70.1944	73.3676	77.5643	55.0808	55.9732	64.9083	49.0291	45.3849	50.3809
4930594M22Rik	4.24983	13.3588	10.8383	6.01112	4.90169	5.16015	6.84497	5.786	11.9743	3.86511	2.79275	10.0823	11.5813	3.51908	3.2088	1.11144	6.57205	2.65425	9.9563	7.45401	5.99969	1.44847	1.12994	1.03917	46.7069	51.5897	53.4418	70.1944	73.3676	77.5643	55.0808	55.9732	64.9083	49.0291	45.3849	50.3809
4930594M22Rik	4.24983	13.3588	10.8383	6.01112	4.90169	5.16015	6.84497	5.786	11.9743	3.86511	2.79275	10.0823	11.5813	3.51908	3.2088	1.11144	6.57205	2.65425	9.9563	7.45401	5.99969	1.44847	1.12994	1.03917	46.7069	51.5897	53.4418	70.1944	73.3676	77.5643	55.0808	55.9732	64.9083	49.0291	45.3849	50.3809
4930594M22Rik	4.24983	13.3588	10.8383	6.01112	4.90169	5.16015	6.84497	5.786	11.9743	3.86511	2.79275	10.0823	11.5813	3.51908	3.2088	1.11144	6.57205	2.65425	9.9563	7.45401	5.99969	1.44847	1.12994	1.03917	46.7069	51.5897	53.4418	70.1944	73.3676	77.5643	55.0808	55.9732	64.9083	49.0291	45.3849	50.3809
4930594M22Rik	4.24983	13.3588	10.8383	6.01112	4.90169	5.16015	6.84497	5.786	11.9743	3.86511	2.79275	10.0823	11.5813	3.51908	3.2088	1.11144	6.57205	2.65425	9.9563	7.45401	5.99969	1.44847	1.12994	1.03917	46.7069	51.5897	53.4418	70.1944	73.3676	77.5643	55.0808	55.9732	64.9083	49.0291	45.3849	50.3809
4930594M22Rik	4.24983	13.3588	10.8383	6.01112	4.90169	5.16015	6.84497	5.786	11.9743	3.86511	2.79275	10.0823	11.5813	3.51908	3.2088	1.11144	6.57205	2.65425	9.9563	7.45401	5.99969	1.44847	1.12994	1.03917	46.7069	51.5897	53.4418	70.1944	73.3676	77.5643	55.0808	55.9732	64.9083	49.0291	45.3849	50.3809
4930594M22Rik	4.24983	13.3588	10.8383	6.01112	4.90169	5.16015	6.84497	5.786	11.9743	3.86511	2.79275	10.0823	11.5813	3.51908	3.2088	1.11144	6.57205	2.65425	9.9563	7.45401	5.99969	1.44847	1.12994	1.03917	46.7069	51.5897	53.4418	70.1944	73.3676	77.5643	55.0808	55.9732	64.9083	49.0291	45.3849	50.3809
4930599N23Rik	0	5.56618	6.06947	2.40445	0	2.58007	1.14083	10.4148	12.6395	1.65647	1.39637	2.88065	1.05285	1.75954	8.02201	1.11144	1.31441	0	9.05118	4.65875	2.66653	1.44847	1.12994	2.07833	23.3534	19.3461	25.3622	12.7626	16.3039	15.9379	33.2384	32.651	48.9473	28.3279	46.2925	25.1904
4931406C07Rik	506.793	497.617	649.867	754.997	675.208	838.524	809.988	723.25	710.473	931.491	886.697	980.861	599.07	537.539	390.672	629.077	676.921	462.725	836.329	769.626	671.965	2442.11	2163.83	2107.43	267.591	297.715	274.456	195.693	196.553	218.88	1056.98	950.612	1508.85	183.042	143.416	160.589
4931406P16Rik	909.464	916.194	1027.91	1662.68	1568.54	1996.98	1410.06	1411.78	1313.84	2290.9	2882.11	2359.25	733.834	1068.04	621.706	1281.49	1133.02	1025.43	1194.76	1197.3	854.622	912.533	1259.88	1545.24	620.812	629.824	633.15	848.714	856.861	908.459	747.39	900.236	738.465	1268.22	1326.15	1386.52
4931414P19Rik	172.118	188.137	168.645	179.132	232.83	201.246	276.08	286.986	209.55	280.496	283.464	236.213	247.419	247.215	158.034	266.746	231.336	193.761	160.206	155.602	175.991	211.476	210.169	288.888	84.6562	93.5063	94.2026	105.292	110.504	85.002	130.105	133.403	126.624	154.714	134.339	141.696
4931428F04Rik	450.482	557.732	461.28	667.235	716.873	537.945	435.796	490.653	461.674	648.786	613.008	679.833	399.029	442.524	325.694	537.938	764.987	431.759	344.85	372.7	182.657	259.275	293.784	223.421	179.043	142.946	188.405	142.516	152.17	139.191	186.135	214.564	193.661	84.9838	98.0313	96.5634
4931440P22Rik	16.9993	15.5853	13.4396	12.0222	4.90169	12.9004	18.2532	12.7292	27.2747	10.491	8.37824	17.2839	16.8455	7.03815	16.8462	7.7801	9.20087	2.65425	10.8614	11.181	11.3327	34.7632	23.7287	9.35249	89.5215	85.9828	96.0142	76.5757	56.1579	86.0645	115.86	111.946	94.7023	150.356	124.354	129.101
4932422M17Rik	35.0611	46.7559	35.9833	26.4489	23.283	21.9306	51.3373	49.7596	42.5752	19.3255	8.37824	28.8065	28.4269	27.2728	38.5057	20.006	23.6594	7.96276	26.2484	30.7478	26.6653	11.5877	11.2994	5.19583	43.7877	42.9914	53.4418	30.843	35.3251	24.4381	61.7285	76.4967	62.7802	11.9849	22.6924	22.0416
4932438A13Rik	1269.64	1614.19	1526.91	1071.18	1120.04	1128.78	1654.2	1864.25	1927.19	1362.73	1503.89	1116.25	823.326	1446.34	1070.94	699.097	996.323	1133.37	1096.1	1345.45	1568.59	576.489	1122.03	927.975	839.75	831.884	836.954	866.794	883.129	853.207	865.149	931.954	971.497	658.08	868.666	929.947
4932441J04Rik	6.37475	6.67942	9.53775	28.8534	20.8322	20.6406	13.6899	4.6288	10.6438	40.3075	41.8912	27.3662	3.15854	1.75954	4.81321	8.89154	6.57205	6.19326	9.05118	3.727	8.66622	4.3454	2.25988	9.35249	60.3297	89.2072	71.5577	213.774	197.459	194.442	121.558	139	88.3179	688.587	575.48	683.291
4933404O12Rik	596.039	669.055	722.268	460.452	524.481	470.863	788.312	837.813	775.001	565.962	497.109	462.344	533.793	726.689	796.586	487.923	499.476	801.585	623.626	705.335	623.968	354.874	352.541	352.277	237.427	268.696	278.985	231.854	213.762	262.444	304.844	289.195	295.812	232.071	255.063	281.293
4933405D12Rik	1.06246	3.33971	2.6012	0	1.22542	1.29004	0	4.6288	1.33047	2.20863	8.37824	0	8.42277	0.879769	4.01101	6.66866	2.62882	2.65425	1.81024	2.79525	0.666632	8.69079	1.12994	4.15666	0	3.22436	0.905794	2.1271	0	0	5.69802	4.66444	0	2.17907	0	2.0992
4933405L10Rik	0	4.45295	2.16767	1.20222	4.90169	9.03025	6.84497	4.6288	5.98713	7.17805	0	7.20162	2.10569	3.51908	0	8.89154	9.20087	2.65425	4.52559	0.931751	8.66622	14.4847	13.5593	12.47	77.8448	88.1324	86.0504	84.0205	86.0484	100.94	78.8226	68.1008	65.9724	91.5211	68.985	77.6706
4933406P04Rik	9.56212	18.925	12.1389	27.6512	7.35254	6.45018	19.3941	9.2576	23.9485	22.0863	11.171	21.6049	16.8455	11.437	14.4396	26.6746	23.6594	16.8103	11.7665	14.908	9.99948	0	4.51976	18.705	9.7306	2.14957	4.52897	2.1271	4.52886	3.18757	2.84901	14.9262	11.7048	3.26861	1.81539	3.14881
4933407K13Rik	98.8086	83.4928	98.8457	80.5491	68.6237	81.2723	150.589	123.82	128.391	125.892	101.935	116.666	58.9594	97.6544	81.0223	56.6836	56.5196	72.5496	78.7453	63.3591	75.9961	18.8301	13.5593	40.5275	32.111	34.3931	28.0796	18.0804	12.6808	27.6256	37.9868	43.8457	27.6658	26.1489	19.0616	15.744
4933411K16Rik	5.31229	4.45295	8.23714	8.41557	6.12712	5.16015	20.5349	33.5588	18.6266	16.5647	16.7565	7.20162	14.7398	10.5572	9.62641	8.89154	5.25764	0.884751	5.43071	9.31751	16.6658	2.89693	2.25988	6.235	0.97306	0	2.71738	8.50841	5.43464	4.2501	7.59736	1.86577	2.12814	5.44768	4.53849	8.39682
4933412E12Rik	322.987	303.914	359.833	186.345	182.588	180.605	588.667	687.377	637.297	277.183	273.689	221.81	246.366	234.898	193.33	103.364	118.297	61.0479	257.959	259.959	436.644	181.058	159.321	192.246	89.5215	68.7862	70.6519	61.686	71.5561	52.0637	76.9232	97.9531	72.3568	72.9989	83.5081	87.117
4933413C19Rik	5.31229	2.22647	3.46827	1.20222	3.67627	1.29004	1.14083	2.3144	5.32189	0	0	4.32097	2.10569	4.39885	7.21981	1.11144	0	0	6.33583	3.727	1.9999	0	0	0	4.8653	1.07479	2.71738	0	0	0	3.79868	3.73155	2.12814	0	0	0
4933417C20Rik	2.12492	4.45295	4.76887	2.40445	1.22542	1.29004	5.70414	10.4148	10.6438	4.96942	1.39637	1.44032	13.687	8.79769	6.41761	5.55721	2.62882	3.53901	7.24094	2.79525	9.99948	2.89693	0	5.19583	0	5.37393	3.62318	1.06355	0	1.06252	11.396	8.39598	5.32035	4.35815	1.81539	2.0992
4933421O10Rik	35.0611	28.9442	52.8911	57.7068	45.3407	37.4111	29.6615	53.2312	61.2018	50.7985	33.513	61.934	64.2236	74.7804	47.3299	81.1353	98.5807	46.0071	60.6429	50.3146	55.9971	36.2116	33.8982	40.5275	18.4881	18.2713	28.0796	9.57196	22.6443	17.0004	56.0305	63.4363	54.2676	16.343	16.3385	15.744
4933425D22Rik	13.812	22.2647	13.4396	3.60667	11.0288	20.6406	13.6899	15.0436	24.6138	9.38669	13.9637	12.9629	7.36992	8.79769	6.41761	8.89154	24.9738	3.53901	3.62047	5.59051	17.9991	2.89693	3.38982	20.7833	9.7306	2.14957	6.34056	0	1.81155	0	0	4.66444	2.12814	1.08954	3.63079	4.19841
4933427D14Rik	501.48	410.784	399.285	446.025	398.263	353.47	407.276	495.282	400.473	373.259	416.119	342.797	346.386	312.318	327.298	287.864	332.546	328.243	308.645	279.525	291.985	168.022	135.593	181.854	12.6498	12.8974	9.96373	6.38131	6.34041	4.2501	2.84901	2.79866	5.32035	10.8954	6.35388	3.14881
4933427E11Rik	10.6246	6.67942	4.33534	6.01112	2.45085	9.03025	6.84497	1.1572	14.6352	7.17805	9.77461	10.0823	7.36992	12.3168	4.01101	8.89154	11.8297	4.42376	6.33583	2.79525	1.33326	0	2.25988	1.03917	15.569	32.2436	33.5144	11.6991	17.2097	7.43767	18.0437	11.1946	15.9611	10.8954	15.4308	8.39682
4933429H19Rik	2.12492	4.45295	1.3006	1.20222	0	1.29004	2.28166	4.6288	4.65666	2.76079	0	4.32097	2.10569	5.27862	6.41761	0	2.62882	0	9.9563	0.931751	8.66622	1.44847	2.25988	0	220.885	210.658	197.463	210.583	249.993	244.381	293.448	309.718	271.338	305.07	302.263	272.897
4933430I17Rik	22.3116	15.5853	10.4048	13.2245	6.12712	15.4804	26.239	11.572	26.6095	17.1169	16.7565	5.7613	21.0569	17.5954	10.4286	11.1144	17.0873	9.73227	16.2921	16.7715	24.6654	4.3454	11.2994	9.35249	3.89224	10.7479	8.15215	10.6355	9.9635	4.2501	4.74835	9.32887	7.4485	17.4326	18.1539	11.5456
4933431E20Rik	161.494	158.08	241.045	349.847	236.507	325.089	425.529	490.653	395.816	480.377	379.814	352.879	249.525	256.893	141.187	254.52	260.253	153.062	239.856	240.392	421.978	175.264	231.637	311.75	134.282	142.946	163.949	154.215	153.076	172.129	190.884	193.108	201.109	192.848	233.278	241.408
4933431K14Rik	49.9355	27.8309	34.2492	31.2578	20.8322	42.5712	26.239	34.716	29.9357	35.3381	27.9275	51.8517	35.7968	29.0324	35.2969	56.6836	52.5764	45.1223	26.2484	28.8843	28.6652	55.0417	30.5084	63.3891	35.0301	42.9914	30.797	28.7159	21.7386	18.0629	53.1815	59.7048	64.9083	38.1338	31.7694	34.6369
4933433G15Rik	7.43721	4.45295	3.46827	2.40445	3.67627	2.58007	5.70414	3.4716	6.65237	4.41726	1.39637	1.44032	1.05285	2.63931	14.4396	2.22289	5.25764	1.7695	5.43071	1.8635	9.99948	14.4847	6.77963	19.7442	1.94612	1.07479	1.81159	1.06355	0	1.06252	2.84901	0.932887	6.38442	1.08954	0.907697	1.0496
4933434E20Rik	1025.27	969.629	1102.48	959.375	933.773	859.164	1154.52	1345.82	1230.69	1151.8	1136.65	1093.21	1407.66	1096.19	1145.54	1189.24	1076.5	977.65	833.614	767.763	1148.61	995.096	794.347	943.563	453.446	540.617	545.288	729.596	709.22	818.144	521.369	527.081	561.829	680.96	697.111	640.257
4933439C10Rik	128.557	105.757	103.181	85.358	93.1322	69.662	102.675	122.663	133.047	103.806	129.863	92.1808	97.9147	95.8948	104.286	81.1353	101.21	85.8209	110.424	109.947	147.992	102.841	55.367	108.073	94.3868	79.5341	90.5794	127.626	122.279	131.753	95.9166	97.0202	92.5742	94.7897	116.185	95.5138
4933440N22Rik	12.7495	12.2456	15.1737	19.2356	7.35254	16.7705	18.2532	19.6724	23.9485	22.0863	9.77461	28.8065	7.36992	22.874	6.41761	14.4488	24.9738	14.156	23.5331	9.31751	7.33295	2.89693	7.90957	7.27416	209.208	179.489	236.412	153.151	232.784	208.255	302.945	291.994	287.299	186.311	155.216	122.803
5031425E22Rik	154.056	175.891	126.158	93.7735	89.4559	58.0516	198.504	223.34	206.223	104.91	87.9715	105.144	221.098	175.954	200.55	137.819	76.2358	93.7837	236.236	150.012	166.658	108.635	65.5365	77.9374	135.255	156.919	167.572	166.978	180.249	177.442	325.737	305.054	263.89	169.968	143.416	150.093
5031434O11Rik	39.311	25.6044	34.6827	18.0334	11.0288	25.8007	46.7739	49.7596	65.8584	49.1421	51.6658	25.9258	30.5325	36.9503	20.055	21.1174	18.4017	11.5018	37.1098	40.0653	63.3301	34.7632	15.8191	88.3291	15.569	15.047	20.8333	15.9533	25.3616	19.1254	33.2384	24.2551	17.0251	17.4326	22.6924	17.8432
5031439G07Rik	2135.54	2250.96	2096.14	1931.98	1616.33	1795.73	2523.51	2494.92	2368.24	2618.33	2341.72	2164.81	1309.74	1901.18	1633.28	1149.23	1403.79	1521.77	1677.18	1727.47	1563.25	1248.58	1386.44	1236.61	1076.2	1039.32	1171.19	801.917	876.788	785.206	1208.93	1114.8	1191.76	1259.5	1220.85	1151.41
5033403F01Rik	13.812	12.2456	13.8731	2.40445	3.67627	2.58007	17.1124	11.572	17.9614	11.0432	1.39637	14.4032	6.31708	15.8358	9.62641	5.55721	7.88646	3.53901	9.05118	8.38576	11.9994	1.44847	2.25988	6.235	5.83836	6.44871	7.24635	3.19065	6.34041	4.2501	10.4464	11.1946	3.19221	3.26861	0.907697	4.19841
5033406O09Rik	18.0618	17.8118	8.23714	6.01112	14.7051	6.45018	7.9858	11.572	17.2962	3.31295	9.77461	5.7613	2.10569	2.63931	4.81321	5.55721	2.62882	0.884751	0.905118	5.59051	7.99959	0	0	2.07833	5.83836	3.22436	0.905794	2.1271	5.43464	3.18757	3.79868	0.932887	2.12814	1.08954	0	2.0992
5033417F24Rik	8.49966	6.67942	7.37008	10.82	6.12712	3.87011	14.8308	17.358	12.6395	4.96942	5.58549	4.32097	11.5813	7.91792	3.2088	14.4488	6.57205	2.65425	11.7665	10.2493	5.99969	5.79386	10.1695	9.35249	2.91918	5.37393	3.62318	1.06355	5.43464	8.5002	18.0437	12.1275	15.9611	7.62675	7.26158	4.19841
5033428I22Rik	991.273	867.211	1050.45	780.244	734.029	525.045	945.746	973.206	865.473	718.91	769.402	744.648	539.057	406.453	390.672	539.05	598.057	463.61	453.464	379.223	347.982	70.9748	58.7568	126.778	357.113	358.978	432.064	232.918	224.632	251.818	339.032	350.766	305.388	258.22	188.801	223.565
5033430I15Rik	45.6857	54.5486	67.6313	30.0556	31.861	34.831	65.0272	54.3884	73.1761	46.9334	47.4767	38.8888	57.9065	43.9885	48.9343	33.3433	10.5153	42.4681	56.1173	55.9051	47.3309	27.5208	22.5988	20.7833	28.2187	24.7201	39.8549	12.7626	14.4924	14.8753	36.0874	41.047	44.691	33.7756	43.5695	14.6944
5330438D12Rik	15.9369	25.6044	24.2779	19.2356	31.861	29.6708	37.6473	38.1876	33.2618	38.6511	43.2876	47.5307	27.374	28.1526	35.2969	20.006	23.6594	10.617	36.2047	33.543	41.9978	14.4847	12.4293	33.2533	108.983	85.9828	95.1084	101.037	110.504	107.315	135.803	122.208	106.407	88.2524	98.939	85.0178
5430402O13Rik	2.12492	8.90589	4.33534	3.60667	0	1.29004	4.56331	3.4716	6.65237	1.65647	0	1.44032	4.21139	7.03815	1.6044	1.11144	2.62882	2.65425	8.14606	2.79525	7.33295	0	2.25988	3.1175	1.94612	0	0	0	0	2.12505	5.69802	2.79866	4.25628	3.26861	0	1.0496
5430403N17Rik	4.24983	15.5853	19.509	4.8089	3.67627	5.16015	15.9716	18.5152	25.9442	0.552158	0	2.88065	1.05285	6.15838	4.01101	0	2.62882	0	14.4819	13.9763	6.66632	0	1.12994	2.07833	1.94612	1.07479	3.62318	1.06355	1.81155	2.12505	4.74835	11.1946	3.19221	0	0	1.0496
5430405H02Rik	47.8106	48.9824	55.4923	31.2578	34.3119	32.2509	68.4497	75.218	73.1761	44.1726	53.0622	46.0904	71.5936	57.185	48.9343	50.0149	47.3188	22.1188	56.1173	49.3828	81.9958	40.557	31.6383	57.1541	232.561	267.621	286.231	310.557	276.261	283.694	207.978	231.356	204.302	262.578	234.186	272.897
5430414B19Rik	3.18737	5.56618	7.80361	0	1.22542	2.58007	2.28166	3.4716	9.97855	9.93884	8.37824	10.0823	6.31708	14.0763	2.4066	3.33433	15.7729	6.19326	10.8614	5.59051	9.99948	0	5.6497	2.07833	0	0	3.62318	2.1271	0.905773	0	3.79868	6.53021	1.06407	1.08954	0.907697	4.19841
5430416N02Rik	218.866	198.156	207.663	169.514	150.727	202.536	223.602	270.785	258.112	226.385	160.583	276.542	211.622	210.265	297.617	205.617	180.074	170.757	266.105	217.098	165.325	217.27	198.869	135.092	78.8178	97.8054	97.8257	147.834	146.735	165.754	166.192	156.725	167.059	213.549	136.155	170.036
5430430B14Rik	27.6239	42.303	37.2839	14.4267	19.6068	47.7313	36.5065	31.2444	59.2061	14.9083	22.342	24.4855	17.8984	36.9503	16.044	23.3403	26.2882	12.3865	35.2996	42.8605	41.3312	21.727	39.5479	40.5275	4.8653	11.8226	9.96373	5.31776	5.43464	7.43767	17.0941	18.6577	20.2173	3.26861	4.53849	3.14881
5530601H04Rik	220.991	200.383	242.779	158.694	153.178	168.995	274.94	296.243	335.279	163.439	132.655	221.81	295.85	231.379	245.474	150.045	127.498	137.136	182.834	223.62	231.321	81.1141	70.0562	84.1724	44.7607	44.0662	61.594	28.7159	38.9482	35.0633	66.4769	42.9128	59.588	40.3128	39.9387	39.8849
5730409E04Rik	24.4365	25.6044	25.145	109.402	24.5085	27.0908	51.3373	49.7596	37.2533	148.531	46.0803	43.2097	45.2724	51.0266	24.8682	98.9184	35.4891	10.617	50.6866	54.0416	46.6643	21.727	10.1695	14.5483	12.6498	12.8974	11.7753	1.06355	0	0	23.7417	27.0537	38.3065	0	0	0
5730414N17Rik	16.9993	12.2456	17.3414	8.41557	11.0288	9.03025	27.3799	37.0304	23.9485	19.8777	9.77461	28.8065	20.0041	18.4752	18.4506	8.89154	14.4585	12.3865	19.0075	13.9763	7.33295	4.3454	5.6497	7.27416	10.7037	4.29914	10.8695	6.38131	12.6808	8.5002	18.9934	13.0604	8.51257	2.17907	3.63079	9.44642
5730455P16Rik	670.411	681.301	687.585	692.482	588.203	699.2	864.748	788.053	867.469	726.088	678.637	754.73	679.086	739.886	632.937	596.845	730.812	689.221	570.224	683.905	640.634	566.35	764.969	497.761	323.056	336.408	321.557	287.159	311.586	334.695	338.082	378.752	387.322	404.218	470.187	448.18
5730480H06Rik	200.805	183.684	179.483	143.065	166.658	167.705	269.235	207.139	210.215	223.072	164.772	203.086	227.415	132.845	183.704	208.951	169.559	186.683	125.811	148.148	117.994	70.9748	102.824	105.995	120.659	110.703	125	127.626	140.395	154.066	124.407	115.678	88.3179	117.67	93.4928	86.0674
5730596B20Rik	0	0	0	3.60667	2.45085	6.45018	0	1.1572	0	7.17805	11.171	11.5226	1.05285	0	0	13.3373	18.4017	9.73227	0	0	0.666632	4.3454	0	12.47	3.89224	1.07479	1.81159	8.50841	2.71732	5.31262	1.89934	0.932887	1.06407	5.44768	9.07697	14.6944
5830408C22Rik	13.812	2.22647	10.8383	32.4601	25.7339	21.9306	12.5491	12.7292	6.65237	27.0557	50.2694	21.6049	28.4269	11.437	8.82421	13.3373	31.5458	6.19326	6.33583	3.727	17.3324	34.7632	24.8587	25.9791	50.5991	44.0662	49.8187	69.1308	64.3099	72.2517	49.3828	68.1008	46.8191	126.386	120.724	150.093
5830417I10Rik	211.429	231.553	201.16	239.243	295.327	247.687	211.053	267.313	216.867	273.87	321.166	289.505	133.711	177.713	209.375	206.728	258.939	322.05	130.337	136.967	137.993	117.326	185.31	143.405	216.019	208.508	219.202	205.265	190.212	195.505	210.827	177.249	189.405	185.221	206.955	174.234
5830448L01Rik	9.56212	6.67942	13.4396	18.0334	22.0576	24.5107	11.4083	6.9432	11.309	23.7428	25.1347	28.8065	15.7927	10.5572	8.82421	11.1144	24.9738	11.5018	10.8614	8.38576	9.33285	15.9331	10.1695	16.6267	5.83836	6.44871	12.6811	10.6355	7.24618	10.6252	6.64769	12.1275	9.57664	11.9849	9.98467	5.24801
5830454E08Rik	12.7495	8.90589	3.03474	8.41557	7.35254	3.87011	10.2675	15.0436	9.31332	3.86511	11.171	10.0823	12.6342	9.67746	9.62641	13.3373	7.88646	6.19326	8.14606	11.181	14.6659	11.5877	7.90957	15.5875	2.91918	1.07479	0	1.06355	0.905773	5.31262	7.59736	5.59732	9.57664	9.80583	4.53849	5.24801
5930403N24Rik	28.6864	22.2647	50.7235	16.8311	26.9593	32.2509	102.675	124.978	170.966	32.0252	32.1166	46.0904	61.0651	86.2174	35.2969	36.6776	22.345	10.617	123.096	153.739	147.326	14.4847	16.9491	37.41	24.3265	35.4679	27.1738	24.4617	18.1155	20.188	227.921	265.873	209.622	26.1489	31.7694	29.3889
5930420M18Rik	22.3116	25.6044	16.4743	49.2912	36.7627	36.121	20.5349	30.0872	33.9271	36.4424	23.7383	25.9258	8.42277	29.0324	16.044	14.4488	23.6594	20.3493	9.9563	10.2493	19.999	14.4847	12.4293	15.5875	12.6498	13.9722	12.6811	23.3981	16.3039	14.8753	10.4464	9.32887	3.19221	9.80583	13.6155	10.496
5930430L01Rik	97.7461	81.2663	143.066	120.222	122.542	149.644	200.786	247.641	250.129	184.973	220.627	194.444	70.5407	137.244	108.297	86.6925	124.869	146.869	100.468	128.582	81.3291	59.3871	48.5874	55.0758	18.4881	20.4209	25.3622	35.0972	15.3981	23.3755	21.8424	30.7853	19.1533	11.9849	19.0616	17.8432
6030442K20Rik	11.687	13.3588	11.2719	12.0222	7.35254	6.45018	7.9858	9.2576	15.3004	10.491	8.37824	11.5226	16.8455	18.4752	15.2418	16.6716	15.7729	13.2713	13.5768	17.7033	9.99948	8.69079	5.6497	4.15666	19.4612	29.0192	33.5144	45.7327	28.9847	35.0633	22.7921	33.5839	27.6658	37.0442	29.954	31.4881
6030443J06Rik	52.0604	59.0015	55.9259	24.0445	17.1559	23.2207	53.6189	81.004	79.8284	28.1601	27.9275	31.6871	30.5325	51.9064	51.3409	30.009	23.6594	22.1188	49.7815	46.5875	24.6654	10.1393	18.079	16.6267	15.569	15.047	15.3985	11.6991	9.9635	4.2501	28.4901	20.5235	32.9862	4.35815	1.81539	6.29761
6030445D17Rik	4.24983	3.33971	3.03474	6.01112	4.90169	9.03025	6.84497	5.786	3.99142	11.5953	11.171	12.9629	8.42277	3.51908	4.81321	8.89154	2.62882	7.96276	4.52559	7.45401	2.66653	0	2.25988	4.15666	5.83836	2.14957	1.81159	3.19065	4.52886	3.18757	4.74835	8.39598	2.12814	13.0744	3.63079	5.24801
6030458C11Rik	548.228	635.658	683.249	425.588	390.91	405.071	766.636	778.796	802.276	569.827	604.63	532.92	587.488	699.417	793.377	452.357	508.677	574.204	586.516	613.092	543.305	399.777	472.315	445.802	285.106	290.192	291.666	181.867	225.537	219.943	337.133	364.759	413.924	168.878	162.478	229.863
6230400D17Rik	14.8744	24.4912	18.642	6.01112	14.7051	14.1904	25.0982	19.6724	20.6223	10.491	5.58549	11.5226	18.9512	26.3931	15.2418	13.3373	14.4585	16.8103	11.7665	19.5668	14.6659	11.5877	5.6497	17.6658	159.582	171.966	170.289	224.409	212.857	263.506	104.464	111.946	164.931	224.444	243.263	221.466
6330403K07Rik	15.9369	13.3588	21.6767	3.60667	1.22542	0	70.7313	59.0172	57.2104	11.5953	0	4.32097	49.4838	19.3549	4.81321	0	2.62882	0	17.1972	23.2938	31.9983	1.44847	0	0	9.7306	3.22436	8.15215	1.06355	4.52886	2.12505	18.9934	10.2618	12.7688	0	0	1.0496
6330403L08Rik	128.557	143.608	198.559	252.467	188.715	238.657	231.588	238.383	251.46	325.773	262.518	171.399	80.0163	134.605	111.506	120.036	103.838	116.787	237.141	198.463	173.324	66.6294	123.163	100.799	77.8448	80.6089	74.2751	155.278	144.018	193.379	157.645	128.738	142.585	120.939	111.647	118.605
6330418K02Rik	50.998	63.4545	40.3187	36.0667	53.9186	50.3114	73.013	70.5892	69.8499	69.5719	80.9897	76.3372	101.073	51.9064	81.0223	102.253	85.4366	49.5461	60.6429	58.7003	53.3306	43.454	51.9772	38.4491	20.4342	24.7201	24.4564	25.5252	25.3616	26.5631	43.6848	36.3826	29.794	35.9547	15.4308	23.0912
6330537M06Rik	7.43721	11.1324	4.33534	6.01112	4.90169	9.03025	3.42248	10.4148	7.98284	8.28237	12.5674	10.0823	6.31708	7.03815	7.21981	12.2259	9.20087	9.73227	5.43071	8.38576	4.66643	0	2.25988	8.31333	76.8717	83.8332	86.9562	131.88	146.735	140.253	173.79	165.121	186.212	197.206	160.662	140.647
6330549D23Rik	10.6246	10.0191	9.10421	10.82	3.67627	5.16015	9.12662	12.7292	11.309	6.6259	4.18912	10.0823	11.5813	9.67746	20.055	8.89154	17.0873	7.07801	7.24094	7.45401	5.99969	5.79386	3.38982	4.15666	53.5183	30.094	48.0071	31.9065	33.5136	45.6886	79.7722	69.9665	53.2035	47.9396	44.4772	52.4801
6330562C20Rik	25.499	24.4912	21.6767	20.4378	34.3119	9.03025	21.6757	32.4016	27.2747	22.6385	16.7565	12.9629	16.8455	21.9942	21.6594	14.4488	1.31441	12.3865	19.0075	6.52226	13.9993	5.79386	7.90957	10.3917	12.6498	13.9722	16.3043	9.57196	0	4.2501	12.3457	20.5235	13.8329	4.35815	10.8924	4.19841
6430511E19Rik	6.37475	2.22647	13.4396	13.2245	12.2542	6.45018	7.9858	11.572	10.6438	20.982	12.5674	20.1645	10.5285	12.3168	17.6484	20.006	26.2882	18.5798	15.387	10.2493	11.9994	2.89693	9.03951	16.6267	5.83836	9.67307	11.7753	8.50841	5.43464	7.43767	11.396	4.66444	6.38442	19.6117	14.5232	10.496
6430548M08Rik	716.097	554.392	543.218	281.321	221.802	215.436	812.269	829.713	661.911	419.088	340.715	279.423	382.183	571.85	282.375	265.635	264.196	233.574	405.493	404.38	385.98	160.78	177.4	152.757	115.794	126.825	145.833	151.024	123.185	128.565	309.592	311.584	272.402	127.476	122.539	140.647
6430550D23Rik	8.49966	7.79266	12.1389	13.2245	8.57796	10.3203	14.8308	32.4016	30.6009	34.786	33.513	14.4032	26.3212	15.8358	8.02201	22.2289	10.5153	9.73227	20.8177	10.2493	47.3309	34.7632	22.5988	59.2325	285.106	294.491	270.832	241.426	215.574	190.192	208.927	207.101	224.519	123.118	177.001	161.639
6430571L13Rik	15.9369	5.56618	12.5725	28.8534	28.1847	30.9609	25.0982	32.4016	15.9657	35.3381	57.2513	37.4484	17.8984	14.9561	12.033	45.5692	26.2882	18.5798	25.3433	14.908	16.6658	233.203	223.728	121.582	6.81142	13.9722	2.71738	2.1271	6.34041	0	20.8927	17.7249	29.794	7.62675	5.44618	6.29761
6430573P05Rik	4.24983	0	6.50301	7.21335	3.67627	2.58007	6.84497	4.6288	6.65237	3.86511	0	2.88065	3.15854	7.03815	9.62641	4.44577	3.94323	3.53901	8.14606	8.38576	8.66622	11.5877	7.90957	2.07833	14.5959	12.8974	17.2101	2.1271	3.62309	2.12505	14.245	16.792	7.4485	6.53722	5.44618	7.34721
6430590A07Rik	6.37475	2.22647	3.46827	1.20222	0	1.29004	4.56331	4.6288	3.99142	3.31295	0	0	2.10569	4.39885	4.81321	1.11144	1.31441	0.884751	0.905118	2.79525	3.33316	0	1.12994	1.03917	0	1.07479	0	0	3.62309	0	3.79868	2.79866	1.06407	1.08954	0.907697	1.0496
6530402F18Rik	5.31229	5.56618	6.93654	10.82	20.8322	2.58007	1.14083	2.3144	13.97	14.9083	9.77461	5.7613	1.05285	1.75954	0.802201	10.003	11.8297	15.0408	2.71535	5.59051	2.66653	1.44847	1.12994	2.07833	0.97306	5.37393	4.52897	22.3346	19.927	14.8753	1.89934	0	1.06407	30.507	32.6771	20.992
6720427I07Rik	57.3727	47.8692	68.9319	30.0556	20.8322	20.6406	52.4781	79.8468	81.1589	49.1421	60.0441	28.8065	43.1667	67.7422	85.8355	28.8975	22.345	40.6986	60.6429	65.2226	104.661	8.69079	9.03951	44.6841	24.3265	26.8696	27.1738	19.1439	19.0212	25.5006	47.4835	37.3155	42.5628	29.4175	44.4772	36.7361
6720489N17Rik	115.808	77.9266	153.471	157.491	105.386	185.765	167.702	188.624	206.889	245.71	252.744	254.937	140.029	192.669	121.935	112.256	218.192	147.753	103.183	156.534	158.658	28.9693	57.6269	78.9766	14.5959	26.8696	20.8333	34.0336	22.6443	24.4381	33.2384	30.7853	31.9221	34.8652	39.031	28.3393
6820408C15Rik	0	3.33971	0.433534	6.01112	4.90169	9.03025	2.28166	1.1572	0.665237	8.83453	5.58549	7.20162	1.05285	2.63931	1.6044	12.2259	13.1441	3.53901	4.52559	0	0.666632	27.5208	16.9491	2.07833	0	0	2.71738	13.8262	15.3981	10.6252	0.949669	1.86577	3.19221	7.62675	12.7078	8.39682
6820426E19Rik	2.12492	1.11324	4.76887	13.2245	3.67627	18.0605	1.14083	1.1572	2.66095	25.3993	29.3238	28.8065	3.15854	0.879769	5.61541	20.006	42.0611	7.96276	3.62047	6.52226	9.33285	4.3454	6.77963	11.4308	1.94612	2.14957	4.52897	1.06355	2.71732	2.12505	0.949669	7.4631	2.12814	0	0.907697	1.0496
6820431F20Rik	114.745	95.7384	102.748	114.211	161.756	188.345	127.773	98.362	155	197.12	185.718	231.892	112.655	117.009	97.0663	174.497	139.327	153.947	119.476	128.582	87.3288	110.083	148.022	107.034	72.9795	84.908	88.7678	36.1607	48.006	32.9383	103.514	115.678	91.5101	59.9245	46.2925	59.8273
8030462N17Rik	360.173	419.69	397.117	272.905	262.241	340.57	463.176	439.736	451.031	331.847	389.588	308.229	287.427	287.685	384.254	240.072	230.022	330.897	282.397	266.481	303.318	131.81	256.496	161.071	359.059	362.203	389.491	254.189	211.045	262.444	303.894	317.182	305.388	246.235	236.001	223.565
8430406P12Rik	3.18737	2.22647	4.76887	2.40445	4.90169	0	6.84497	8.1004	1.99571	3.86511	0	0	5.26423	1.75954	7.21981	1.11144	7.88646	2.65425	4.52559	0	0.666632	1.44847	0	4.15666	2.91918	2.14957	6.34056	1.06355	3.62309	5.31262	4.74835	3.73155	3.19221	2.17907	8.16927	4.19841
8430429K09Rik	111.558	112.437	109.684	108.2	160.53	121.263	139.181	122.663	128.391	133.622	118.692	145.473	105.285	91.496	99.4729	106.699	138.013	99.9769	78.7453	57.7686	77.3293	97.0472	72.3161	85.2116	17.5151	13.9722	19.9275	19.1439	34.4194	17.0004	20.8927	13.0604	17.0251	10.8954	11.8001	12.5952
9030025P20Rik	25.499	26.7177	32.515	21.64	19.6068	18.0605	26.239	27.7728	37.2533	16.0126	11.171	25.9258	21.0569	21.1145	31.2858	31.1204	32.8602	18.5798	20.8177	15.8398	21.9989	33.3147	33.8982	30.1358	28.2187	35.4679	33.5144	29.7794	15.3981	36.1258	33.2384	55.0403	28.7299	27.2384	31.7694	30.4385
9030407P20Rik	26.5615	21.1515	17.7749	19.2356	15.9305	14.1904	20.5349	18.5152	23.2833	11.0432	11.171	25.9258	23.1626	16.7156	36.0991	26.6746	15.7729	30.0815	25.3433	14.908	11.3327	15.9331	23.7287	15.5875	0.97306	6.44871	4.52897	0	4.52886	3.18757	7.59736	4.66444	4.25628	6.53722	1.81539	3.14881
9030612E09Rik	6.37475	0	3.46827	0	1.22542	1.29004	4.56331	6.9432	7.98284	3.86511	6.98187	0	5.26423	4.39885	2.4066	3.33433	1.31441	0.884751	6.33583	6.52226	0.666632	1.44847	0	0	2.91918	2.14957	0.905794	0	0	0	4.74835	3.73155	2.12814	0	0	0
9130008F23Rik	128.557	135.815	125.725	50.4934	39.2135	67.0819	188.237	164.322	194.914	69.5719	87.9715	64.8146	171.614	120.528	168.462	57.795	40.7467	60.1631	154.775	117.401	117.994	28.9693	32.7682	66.5066	54.4913	40.8418	49.8187	24.4617	17.2097	25.5006	58.8795	50.3759	41.4988	34.8652	49.0156	34.6369
9130017K11Rik	5.31229	6.67942	2.16767	9.6178	3.67627	1.29004	7.9858	8.1004	5.32189	6.07374	5.58549	4.32097	11.5813	7.91792	4.81321	6.66866	2.62882	0	9.05118	11.181	9.33285	0	0	0	1.94612	3.22436	1.81159	29.7794	20.8328	18.0629	5.69802	9.32887	11.7048	8.71629	18.1539	12.5952
9130019O22Rik	0	3.33971	1.73414	42.0779	49.0169	39.9911	4.56331	1.1572	4.65666	72.3327	55.8549	80.6582	0	0.879769	1.6044	47.792	60.4629	32.7358	1.81024	3.727	3.99979	47.7994	44.0676	23.9008	1.94612	2.14957	0	8.50841	6.34041	4.2501	0	0	1.06407	2.17907	2.72309	8.39682
9130019P16Rik	1.06246	0	0	39.6734	90.6813	95.4627	4.56331	0	0	46.3813	75.4042	63.3743	1.05285	0	0	11.1144	46.0043	6.19326	0	0	0	60.8356	62.1466	72.7416	5.83836	13.9722	8.15215	53.1776	38.0425	39.3134	8.54703	9.32887	0	42.4919	43.5695	49.3313
9130023H24Rik	114.745	149.174	159.107	149.076	156.854	149.644	126.632	134.235	183.605	213.685	173.15	221.81	113.707	105.572	96.2641	133.373	170.873	133.597	116.76	141.626	77.996	84.011	120.903	94.5641	60.3297	65.5619	75.1809	54.2411	54.3464	39.3134	93.0676	105.416	87.2538	52.2977	35.4002	64.0257
9130024F11Rik	35.0611	41.1898	42.9199	12.0222	8.57796	10.3203	37.6473	53.2312	58.5408	14.3561	18.1529	4.32097	24.2155	28.1526	23.2638	5.55721	1.31441	5.30851	52.4968	47.5193	25.332	14.4847	10.1695	6.235	71.0333	59.1132	64.3114	20.2075	11.775	19.1254	70.2755	72.7652	69.1646	11.9849	30.8617	20.992
9130213A22Rik	4.24983	8.90589	6.06947	8.41557	3.67627	2.58007	6.84497	13.8864	5.98713	11.0432	11.171	8.64195	7.36992	9.67746	9.62641	14.4488	26.2882	11.5018	5.43071	7.45401	14.6659	11.5877	6.77963	18.705	2.91918	0	1.81159	1.06355	2.71732	4.2501	9.49669	2.79866	3.19221	6.53722	5.44618	6.29761
9130221H12Rik	120.058	84.606	130.06	146.671	115.19	168.995	136.899	150.436	158.992	218.102	180.132	204.526	103.179	155.719	101.077	126.704	153.786	116.787	113.14	95.9703	120.66	154.986	107.344	153.797	363.924	385.848	386.774	404.149	384.953	363.383	376.069	327.443	349.015	465.232	504.68	487.015
9130230N09Rik	3.18737	3.33971	4.76887	2.40445	3.67627	1.29004	3.42248	8.1004	5.98713	4.96942	4.18912	1.44032	1.05285	4.39885	5.61541	0	0	1.7695	9.05118	1.8635	3.33316	2.89693	5.6497	5.19583	0	1.07479	2.71738	0	4.52886	1.06252	4.74835	12.1275	4.25628	1.08954	1.81539	1.0496
9130401M01Rik	449.42	430.823	355.498	286.13	362.725	288.968	347.953	365.675	422.425	346.755	307.202	407.612	295.85	241.937	373.024	338.99	202.419	324.704	284.207	281.389	243.987	1110.97	778.528	348.121	221.858	225.705	239.13	116.991	124.997	88.1895	253.562	269.604	266.018	207.012	197.878	195.226
9130604C24Rik	10.6246	21.1515	8.67068	13.2245	11.0288	3.87011	22.8166	23.144	18.6266	15.4604	12.5674	21.6049	40.0082	17.5954	20.055	32.2318	15.7729	16.8103	23.5331	15.8398	19.3323	26.0724	2.25988	22.8617	9.7306	10.7479	9.96373	9.57196	8.15196	8.5002	31.3391	18.6577	27.6658	13.0744	2.72309	6.29761
9230111E07Rik	15.9369	10.0191	6.93654	4.8089	2.45085	2.58007	7.9858	8.1004	18.6266	3.86511	2.79275	11.5226	6.31708	10.5572	6.41761	3.33433	6.57205	5.30851	9.05118	14.908	23.9988	13.0362	6.77963	5.19583	1.94612	6.44871	5.43476	9.57196	7.24618	2.12505	3.79868	2.79866	1.06407	0	0.907697	3.14881
9230112E08Rik	103.058	105.757	142.633	143.065	133.571	176.735	144.885	179.366	203.562	214.237	164.772	169.958	115.813	190.03	102.682	153.379	174.817	112.363	155.68	141.626	184.657	126.017	123.163	110.152	32.111	36.5427	35.326	51.0504	51.6291	52.0637	66.4769	78.3625	80.8694	29.4175	43.5695	39.8849
9230114K14Rik	48.8731	52.3221	58.0935	72.1335	98.0339	130.294	58.1822	78.6896	87.146	102.149	132.655	90.7404	66.3293	56.3052	53.7475	70.0209	47.3188	46.8918	51.5917	64.2908	47.3309	28.9693	62.1466	25.9791	3.89224	8.59828	6.34056	10.6355	10.8693	15.9379	18.0437	11.1946	8.51257	5.44768	2.72309	6.29761
9230116N13Rik	10.6246	12.2456	6.06947	4.8089	11.0288	3.87011	9.12662	10.4148	6.65237	6.6259	2.79275	11.5226	10.5285	15.8358	12.8352	14.4488	7.88646	9.73227	11.7665	6.52226	9.33285	14.4847	10.1695	9.35249	10.7037	9.67307	13.5869	14.8897	19.0212	11.6878	17.0941	17.7249	21.2814	20.7012	19.9693	28.3393
9330020H09Rik	36.1236	28.9442	39.0181	26.4489	33.0864	30.9609	25.0982	39.3448	55.8799	20.982	22.342	47.5307	60.0122	35.1908	68.1871	56.6836	43.3755	30.0815	46.161	50.3146	37.998	43.454	11.2994	42.6058	66.168	47.2905	84.2388	84.0205	104.164	88.1895	93.0676	101.685	90.446	54.4768	55.3695	40.9345
9330102E08Rik	10.6246	6.67942	13.8731	13.2245	2.45085	7.74022	17.1124	32.4016	34.5923	23.1906	16.7565	11.5226	9.47562	22.874	23.2638	12.2259	17.0873	14.156	28.0587	26.089	28.6652	47.7994	47.4574	65.4675	5.83836	7.5235	0.905794	1.06355	3.62309	4.2501	14.245	25.1879	13.8329	8.71629	10.8924	14.6944
9330104G04Rik	4.24983	4.45295	9.10421	3.60667	12.2542	2.58007	18.2532	11.572	14.6352	16.0126	19.5492	17.2839	13.687	8.79769	4.01101	12.2259	7.88646	7.07801	7.24094	6.52226	12.666	5.79386	4.51976	13.5092	0	1.07479	0	0	2.71732	1.06252	3.79868	1.86577	1.06407	3.26861	0.907697	4.19841
9330151L19Rik	50.998	67.9074	62.4289	27.6512	19.6068	42.5712	59.3231	94.8904	83.8198	50.7985	71.215	40.3291	81.0692	89.7365	125.143	67.798	51.262	41.5833	87.7964	77.3353	91.3286	46.3509	38.4179	76.8983	27.2457	39.767	39.8549	24.4617	23.5501	29.7507	74.0742	71.8323	70.2287	30.507	22.6924	45.1329
9330154J02Rik	60.5601	38.9633	88.8745	15.6289	14.7051	9.03025	128.914	133.078	140.365	18.7734	23.7383	12.9629	51.5895	45.748	64.1761	3.33433	3.94323	5.30851	51.5917	35.4065	42.6645	0	2.25988	2.07833	339.598	336.408	390.397	112.736	87.86	112.628	260.209	243.484	225.583	71.9094	69.8927	76.6209
9330159M07Rik	5.31229	16.6986	11.7054	16.8311	13.4797	18.0605	15.9716	10.4148	9.97855	25.3993	22.342	30.2468	7.36992	6.15838	10.4286	34.4547	42.0611	16.8103	14.4819	9.31751	12.666	46.3509	41.8077	34.2925	15.569	15.047	9.05794	10.6355	13.5866	5.31262	14.245	20.5235	10.6407	6.53722	15.4308	9.44642
9330160F10Rik	12.7495	2.22647	3.46827	14.4267	1.22542	2.58007	12.5491	10.4148	7.31761	14.9083	5.58549	10.0823	6.31708	7.03815	12.033	4.44577	11.8297	8.84751	9.05118	9.31751	8.66622	10.1393	7.90957	14.5483	65.195	60.188	48.9129	20.2075	46.1944	34.0008	52.2318	65.3021	82.9975	53.3873	58.0926	62.9761
9330161L09Rik	4.24983	3.33971	3.90181	2.40445	0	6.45018	5.70414	9.2576	9.97855	1.65647	1.39637	1.44032	4.21139	9.67746	12.8352	6.66866	3.94323	7.07801	9.9563	9.31751	5.33306	0	6.77963	1.03917	4.8653	3.22436	2.71738	3.19065	0.905773	3.18757	6.64769	11.1946	8.51257	4.35815	8.16927	5.24801
9330162012Rik	4.24983	0	2.16767	4.8089	7.35254	2.58007	7.9858	4.6288	2.66095	3.86511	2.79275	2.88065	5.26423	2.63931	1.6044	0	3.94323	0	5.43071	1.8635	3.33316	1.44847	2.25988	2.07833	10.7037	6.44871	12.6811	7.44486	6.34041	4.2501	15.1947	7.4631	15.9611	5.44768	10.8924	10.496
9330162G02Rik	5.31229	3.33971	3.46827	14.4267	3.67627	12.9004	15.9716	11.572	5.32189	12.1475	26.5311	25.9258	4.21139	9.67746	8.82421	12.2259	10.5153	15.9255	5.43071	4.65875	6.66632	1.44847	3.38982	3.1175	113.848	118.226	123.188	96.7831	89.6715	103.065	105.413	104.483	104.279	135.103	86.2312	106.01
9330182L06Rik	13.812	3.33971	6.06947	20.4378	12.2542	5.16015	12.5491	8.1004	13.3047	38.0989	13.9637	8.64195	11.5813	13.1965	8.02201	14.4488	5.25764	8.84751	42.5405	38.2018	29.3318	1.44847	0	1.03917	2.91918	4.29914	1.81159	26.5888	27.1732	19.1254	6.64769	8.39598	3.19221	38.1338	51.7387	57.7281
9430015G10Rik	857.404	901.722	659.839	527.777	610.261	479.894	857.903	1063.47	876.117	763.635	816.878	702.878	1079.17	876.25	949.004	784.679	599.371	782.12	738.576	692.291	952.617	569.247	498.303	476.977	351.274	410.568	298.006	403.086	407.598	422.885	379.868	387.148	356.464	536.052	531.91	543.694
9430018G01Rik	6.37475	7.79266	8.23714	10.82	14.7051	12.9004	12.5491	6.9432	5.32189	4.41726	2.79275	1.44032	5.26423	3.51908	4.01101	5.55721	9.20087	5.30851	0.905118	3.727	0.666632	0	1.12994	7.27416	1.94612	2.14957	2.71738	4.2542	2.71732	0	2.84901	1.86577	1.06407	1.08954	0	0
9430037G07Rik	3.18737	1.11324	0.433534	9.6178	8.57796	2.58007	1.14083	0	0	14.3561	16.7565	8.64195	0	0	1.6044	12.2259	13.1441	10.617	0	0.931751	0	1.44847	5.6497	9.35249	0	0	0	3.19065	0.905773	9.56272	0.949669	1.86577	0	3.26861	8.16927	2.0992
9430038I01Rik	58.4352	67.9074	57.66	57.7068	55.144	51.6015	54.7597	83.3184	75.837	71.2284	69.8187	106.584	83.1749	51.0266	66.5827	105.587	53.8908	66.3564	34.3945	72.6766	43.9977	92.7018	68.9263	59.2325	32.111	33.3183	28.0796	45.7327	27.1732	32.9383	28.4901	36.3826	39.3706	65.3722	64.4465	38.8353
9430065F17Rik	5.31229	0	2.6012	2.40445	2.45085	2.58007	1.14083	1.1572	3.99142	2.76079	1.39637	4.32097	7.36992	5.27862	0.802201	1.11144	0	0.884751	3.62047	2.79525	5.33306	1.44847	1.12994	3.1175	7.78448	9.67307	3.62318	11.6991	8.15196	8.5002	8.54703	12.1275	8.51257	10.8954	19.9693	14.6944
9430081H08Rik	3.18737	6.67942	3.03474	10.82	8.57796	5.16015	17.1124	20.8296	13.97	13.804	9.77461	23.0452	22.1098	14.9561	9.62641	21.1174	19.7161	14.156	12.6717	3.727	11.3327	15.9331	19.209	17.6658	6.81142	2.14957	2.71738	4.2542	4.52886	3.18757	11.396	13.9933	18.0892	2.17907	3.63079	1.0496
9430091E24Rik	10.6246	10.0191	11.2719	14.4267	13.4797	9.03025	6.84497	10.4148	15.9657	5.52158	8.37824	8.64195	11.5813	13.1965	14.4396	12.2259	19.7161	1.7695	15.387	11.181	25.332	14.4847	16.9491	13.5092	24.3265	37.6175	36.2318	55.3047	50.7233	39.3134	46.5338	35.4497	57.4598	40.3128	31.7694	45.1329
9530018F02Rik	14.8744	16.6986	12.5725	9.6178	20.8322	15.4804	15.9716	17.358	21.2876	25.9514	6.98187	28.8065	10.5285	5.27862	14.4396	14.4488	13.1441	9.73227	19.9126	16.7715	9.99948	7.24233	4.51976	10.3917	5.83836	11.8226	2.71738	3.19065	3.62309	0	13.2954	14.9262	14.897	3.26861	0.907697	3.14881
9530026P05Rik	15.9369	10.0191	16.4743	30.0556	40.439	38.7011	37.6473	52.074	37.9185	53.0072	43.2876	47.5307	25.2683	21.9942	8.82421	22.2289	48.6332	15.9255	16.2921	13.0445	41.9978	53.5932	61.0167	41.5666	7.78448	2.14957	7.24635	1.06355	1.81155	2.12505	5.69802	13.9933	10.6407	1.08954	5.44618	3.14881
9530052C20Rik	16.9993	22.2647	20.3761	9.6178	6.12712	12.9004	15.9716	20.8296	19.9571	15.4604	13.9637	17.2839	14.7398	15.8358	12.8352	7.7801	15.7729	2.65425	19.0075	16.7715	12.666	2.89693	4.51976	2.07833	2.91918	3.22436	1.81159	0	5.43464	3.18757	3.79868	3.73155	2.12814	2.17907	3.63079	0
9530052E02Rik	3.18737	2.22647	1.73414	0	2.45085	2.58007	4.56331	0	1.99571	2.20863	2.79275	2.88065	3.15854	4.39885	1.6044	2.22289	3.94323	5.30851	0	0.931751	1.33326	0	1.12994	4.15666	60.3297	55.8888	52.536	99.9738	97.8235	102.002	75.9736	60.6377	89.3819	93.7001	105.293	81.869
9530053A07Rik	1.06246	1.11324	2.6012	10.82	20.8322	5.16015	2.28166	1.1572	6.65237	8.28237	11.171	11.5226	1.05285	2.63931	1.6044	2.22289	0	3.53901	0.905118	0.931751	0.666632	0	1.12994	6.235	5.83836	1.07479	2.71738	1.06355	2.71732	1.06252	0	0.932887	2.12814	0	2.72309	1.0496
9530062K07Rik	8.49966	5.56618	7.37008	6.01112	2.45085	2.58007	11.4083	11.572	6.65237	3.86511	9.77461	5.7613	11.5813	13.1965	7.21981	3.33433	7.88646	0.884751	11.7665	1.8635	12.666	4.3454	5.6497	12.47	0.97306	2.14957	0.905794	0	0.905773	0	1.89934	1.86577	3.19221	2.17907	0	0
9530068E07Rik	4287.02	4120.09	4154.56	4798.08	4690.92	6014.15	6008.74	5277.99	5617.92	6823.02	7067.05	7557.38	5422.16	4368.05	3346.78	5678.36	5364.11	4510.46	3644	3768.93	3712.47	3647.24	3830.49	4369.69	2020.07	2136.67	2020.83	2508.92	2605	2217.49	1962.97	2085.94	1877.02	3181.45	3128.83	3111.02
9530077C05Rik	128.557	136.928	97.1116	94.9758	110.288	145.774	171.124	157.379	133.047	164.543	113.106	136.831	126.342	83.5781	88.2421	103.364	88.0655	69.8954	86.8913	81.0623	99.3282	72.4233	54.2371	52.9975	76.8717	66.6367	90.5794	61.686	83.3311	60.5639	56.0305	46.6444	43.6269	57.7454	64.4465	57.7281
9530082P21Rik	56.3103	57.8883	77.6026	63.7179	66.1729	89.0125	152.871	188.624	159.657	90.0018	138.241	113.786	78.9635	79.1792	42.5167	45.5692	90.6943	25.6578	72.4094	70.8131	117.994	63.7325	82.4855	76.8983	304.568	307.389	301.629	180.804	156.699	197.63	272.555	258.41	266.018	171.057	173.37	171.085
9530085L11Rik	16.9993	3.33971	17.7749	9.6178	20.8322	24.5107	19.3941	25.4584	16.6309	18.7734	27.9275	17.2839	23.1626	14.0763	19.2528	28.8975	36.8035	22.1188	10.8614	3.727	17.3324	17.3816	9.03951	23.9008	8.75754	10.7479	5.43476	11.6991	8.15196	6.37515	11.396	13.9933	10.6407	7.62675	10.8924	5.24801
9630013D21Rik	14.8744	18.925	17.7749	8.41557	14.7051	11.6103	13.6899	24.3012	32.5966	25.3993	13.9637	30.2468	28.4269	35.1908	16.044	30.009	26.2882	14.156	55.2122	42.8605	25.9987	47.7994	11.2994	30.1358	17.5151	15.047	2.71738	9.57196	13.5866	10.6252	75.0239	63.4363	112.791	5.44768	7.26158	3.14881
9930012K11Rik	237.991	282.762	232.808	170.716	171.559	180.605	367.347	320.545	353.241	177.795	202.474	277.983	250.577	205.866	156.429	117.813	90.6943	61.9326	119.476	149.08	147.992	42.0055	37.288	78.9766	95.3598	106.404	114.13	480.725	435.677	419.697	92.1179	80.2283	71.2927	286.548	243.263	291.789
9930014A18Rik	21.2492	31.1706	39.0181	38.4712	23.283	38.7011	66.168	47.4452	72.5108	41.4119	27.9275	50.4114	5.26423	14.0763	16.044	27.7861	10.5153	23.8883	44.3508	54.0416	33.9982	17.3816	21.4688	13.5092	26.2726	35.4679	23.5506	717.897	703.786	749.08	87.3696	71.8323	40.4347	704.93	689.85	645.505
9930017N22Rik	4.24983	2.22647	5.63594	2.40445	1.22542	2.58007	2.28166	2.3144	4.65666	5.52158	1.39637	2.88065	5.26423	1.75954	1.6044	5.55721	2.62882	4.42376	2.71535	0	4.66643	0	2.25988	11.4308	0.97306	3.22436	0.905794	1.06355	3.62309	0	0.949669	6.53021	1.06407	0	4.53849	3.14881
9930021J03Rik	970.024	804.87	1134.12	1044.73	961.957	1425.49	1448.85	1348.14	1354.42	1422.36	1524.84	1126.33	549.586	867.452	877.608	504.595	889.856	985.613	874.344	1010.02	1127.28	344.735	760.449	743.004	540.048	491.177	520.832	555.174	527.16	627.952	610.637	629.699	673.557	607.961	757.019	705.333
9930104L06Rik	270.927	227.1	255.351	244.052	237.732	230.917	269.235	335.588	294.035	279.944	293.238	267.9	264.264	285.925	347.353	276.749	252.367	261.002	209.987	236.665	252.654	101.393	142.372	146.522	102.171	98.8802	86.9562	108.482	129.526	104.127	103.514	104.483	109.599	112.222	90.7697	109.159
9930111J21Rik1	0	6.67942	9.97128	6.01112	3.67627	5.16015	6.84497	18.5152	25.9442	2.20863	8.37824	8.64195	3.15854	5.27862	0	1.11144	1.31441	1.7695	9.05118	8.38576	14.6659	0	0	1.03917	0.97306	2.14957	0.905794	7.44486	9.05773	4.2501	3.79868	2.79866	1.06407	9.80583	33.5848	14.6944
9930111J21Rik2	2.12492	13.3588	20.8096	6.01112	7.35254	10.3203	29.6615	112.248	91.8027	7.73021	13.9637	21.6049	2.10569	5.27862	4.81321	0	0	2.65425	14.4819	22.362	29.9984	0	1.12994	3.1175	0.97306	6.44871	1.81159	2.1271	0.905773	3.18757	0.949669	3.73155	8.51257	14.164	17.2462	3.14881
A030001D20Rik	12.7495	22.2647	13.8731	27.6512	24.5085	23.2207	42.2106	18.5152	24.6138	45.277	51.6658	43.2097	25.2683	13.1965	21.6594	43.3463	44.6899	22.1188	19.0075	21.4303	17.9991	36.2116	33.8982	38.4491	15.569	13.9722	19.0217	14.8897	9.05773	2.12505	18.0437	26.1208	17.0251	4.35815	3.63079	5.24801
A130006I12Rik	2.12492	4.45295	6.06947	3.60667	3.67627	5.16015	2.28166	11.572	5.98713	4.41726	2.79275	5.7613	6.31708	7.03815	13.6374	4.44577	1.31441	3.53901	7.24094	1.8635	11.9994	2.89693	0	6.235	28.2187	22.5705	31.7028	14.8897	23.5501	30.8132	21.8424	24.2551	40.4347	31.5966	11.8001	15.744
A130010J15Rik	139.182	146.947	153.471	195.963	218.125	286.388	207.631	205.982	226.846	298.165	337.922	344.238	137.923	135.484	150.814	187.834	203.734	163.679	119.476	135.104	123.327	204.234	297.174	231.734	72.9795	93.5063	84.2388	57.4318	59.781	49.9387	85.4703	103.55	93.6382	83.8943	71.7081	89.2162
A130014A01Rik	48.8731	37.85	49.8564	42.0779	41.6644	37.4111	45.6331	62.4888	74.5065	53.0072	67.0259	56.1727	80.0163	65.1029	81.0223	83.3582	76.2358	55.7393	62.4531	47.5193	94.6618	30.4178	28.2485	64.4283	10.7037	10.7479	7.24635	18.0804	14.4924	13.8128	36.0874	38.2484	29.794	20.7012	19.0616	14.6944
A130051J06Rik	6.37475	1.11324	5.20241	6.01112	4.90169	11.6103	5.70414	6.9432	9.97855	8.83453	12.5674	15.8436	4.21139	5.27862	4.01101	4.44577	13.1441	2.65425	3.62047	5.59051	5.33306	15.9331	13.5593	12.47	129.417	119.301	118.659	209.52	211.951	181.692	147.199	161.389	160.675	106.775	145.232	85.0178
A230056P14Rik	25.499	14.4721	19.509	20.4378	28.1847	16.7705	23.9574	32.4016	37.2533	22.0863	25.1347	24.4855	43.1667	22.874	24.8682	27.7861	14.4585	25.6578	24.4382	24.2255	21.3322	15.9331	20.3389	24.94	42.8146	37.6175	57.9708	30.843	42.5713	45.6886	56.9802	57.839	52.1395	41.4024	37.2156	61.9265
A230060F14Rik	9.56212	3.33971	6.50301	4.8089	8.57796	2.58007	1.14083	11.572	5.32189	3.86511	1.39637	4.32097	5.26423	2.63931	2.4066	6.66866	5.25764	2.65425	3.62047	2.79525	6.66632	2.89693	3.38982	0	34.0571	36.5427	36.2318	41.4785	56.1579	43.5635	49.3828	56.9061	57.4598	46.8501	32.6771	37.7857
A230065N10Rik	3.18737	2.22647	5.63594	0	1.22542	5.16015	9.12662	6.9432	9.97855	9.38669	5.58549	8.64195	10.5285	6.15838	4.81321	0	1.31441	0	12.6717	6.52226	15.3325	0	0	7.27416	8.75754	2.14957	3.62318	2.1271	10.8693	6.37515	19.9431	19.5906	9.57664	5.44768	9.07697	3.14881
A230072C01Rik	33.9987	17.8118	36.8504	19.2356	17.1559	32.2509	29.6615	50.9168	42.5752	30.9209	32.1166	33.1275	54.748	34.311	47.3299	40.0119	34.1747	30.9663	60.6429	36.3383	71.9963	23.1755	21.4688	45.7233	71.0333	62.3375	75.1809	29.7794	19.927	40.3759	90.2186	81.1612	72.3568	39.2233	23.6001	20.992
A230072E10Rik	1.06246	6.67942	2.16767	2.40445	4.90169	1.29004	2.28166	2.3144	1.33047	1.65647	2.79275	1.44032	2.10569	1.75954	0.802201	2.22289	2.62882	1.7695	1.81024	1.8635	0	2.89693	2.25988	3.1175	39.8954	40.8418	42.5723	15.9533	23.5501	18.0629	27.5404	33.5839	30.8581	5.44768	8.16927	7.34721
A230107N01Rik	1.06246	0	8.23714	6.01112	2.45085	0	3.42248	21.9868	5.32189	7.17805	2.79275	7.20162	6.31708	10.5572	7.21981	2.22289	3.94323	3.53901	5.43071	8.38576	17.9991	4.3454	1.12994	15.5875	1.94612	0	3.62318	1.06355	0	1.06252	7.59736	9.32887	4.25628	3.26861	1.81539	8.39682
A330009N23Rik	20.1867	8.90589	12.1389	6.01112	0	7.74022	36.5065	28.93	17.2962	9.93884	9.77461	20.1645	14.7398	6.15838	17.6484	5.55721	10.5153	8.84751	9.05118	7.45401	6.66632	1.44847	1.12994	4.15666	4.8653	11.8226	10.8695	4.2542	1.81155	2.12505	11.396	8.39598	9.57664	11.9849	15.4308	10.496
A330015K06Rik	7.43721	6.67942	9.53775	4.8089	3.67627	2.58007	7.9858	27.7728	10.6438	4.41726	5.58549	2.88065	14.7398	8.79769	11.2308	6.66866	1.31441	5.30851	8.14606	15.8398	6.66632	1.44847	0	4.15666	15.569	5.37393	10.8695	288.222	271.732	267.756	22.7921	28.9195	23.4096	209.191	277.755	239.309
A330023F24Rik	0	4.45295	6.06947	3.60667	2.45085	1.29004	12.5491	5.786	11.309	7.17805	12.5674	5.7613	2.10569	6.15838	5.61541	0	1.31441	2.65425	7.24094	3.727	13.9993	13.0362	6.77963	13.5092	1.94612	0	1.81159	0	3.62309	3.18757	5.69802	4.66444	1.06407	1.08954	1.81539	0
A330035P11Rik	28.6864	37.85	39.4516	28.8534	34.3119	25.8007	47.9148	50.9168	51.2232	31.473	41.8912	36.0081	40.0082	52.7862	22.4616	38.9005	48.6332	9.73227	28.9638	47.5193	21.3322	14.4847	20.3389	19.7442	15.569	18.2713	17.2101	13.8262	14.4924	20.188	20.8927	11.1946	19.1533	16.343	12.7078	5.24801
A330041J22Rik	1.06246	6.67942	4.33534	1.20222	3.67627	1.29004	2.28166	4.6288	2.66095	1.65647	1.39637	7.20162	3.15854	2.63931	3.2088	0	2.62882	0	1.81024	0	1.33326	4.3454	4.51976	0	29.1918	34.3931	53.4418	36.1607	28.079	28.6882	38.9364	49.443	70.2287	18.5221	24.5078	20.992
A330074K22Rik	354.861	328.405	364.602	245.254	235.281	165.125	538.471	577.443	532.189	314.73	361.661	172.839	117.919	169.795	66.5827	61.1294	116.982	31.8511	152.965	178.896	376.647	47.7994	92.655	143.405	98.279	95.6559	94.2026	45.7327	40.7598	46.7511	56.0305	52.2417	54.2676	51.2082	55.3695	40.9345
A430005L14Rik	405.859	457.54	404.487	367.881	425.222	434.742	528.203	504.539	493.606	492.525	522.244	630.862	605.387	453.081	415.54	577.95	406.153	390.175	486.048	422.083	378.647	622.84	421.467	377.217	264.672	261.173	274.456	275.46	316.115	292.194	366.572	333.974	335.182	613.409	582.741	532.148
A430018G15Rik	23.3741	25.6044	16.0408	20.4378	20.8322	20.6406	34.2248	25.4584	31.2661	31.473	30.7202	24.4855	31.5854	21.1145	11.2308	24.4517	30.2314	10.617	13.5768	26.089	47.3309	81.1141	41.8077	84.1724	9.7306	7.5235	3.62318	9.57196	6.34041	4.2501	41.7855	17.7249	37.2425	15.2535	5.44618	14.6944
A430033K04Rik	146.619	150.287	168.645	283.725	189.941	236.077	201.927	189.781	182.275	252.336	248.554	234.773	170.561	175.074	158.034	203.394	252.367	195.53	149.344	152.807	117.994	146.295	148.022	137.17	53.5183	46.2158	57.9708	87.2112	86.9542	73.3142	65.5272	53.1746	56.3957	75.178	69.8927	77.6706
A430035B10Rik	3.18737	2.22647	5.63594	7.21335	1.22542	0	5.70414	9.2576	7.98284	8.83453	6.98187	2.88065	4.21139	8.79769	6.41761	8.89154	11.8297	6.19326	9.9563	10.2493	12.666	8.69079	14.6892	18.705	2.91918	3.22436	7.24635	3.19065	0.905773	3.18757	16.1444	18.6577	22.3455	4.35815	2.72309	3.14881
A430057M04Rik	5.31229	1.11324	9.10421	14.4267	4.90169	3.87011	4.56331	10.4148	3.99142	10.491	6.98187	2.88065	0	3.51908	6.41761	8.89154	6.57205	5.30851	5.43071	5.59051	2.66653	2.89693	1.12994	3.1175	50.5991	78.4593	58.8766	47.8598	37.1367	42.501	96.8663	73.6981	100.023	105.685	95.3082	95.5138
A430103D13Rik	21.2492	27.8309	18.642	13.2245	11.0288	23.2207	19.3941	17.358	23.9485	25.9514	12.5674	14.4032	4.21139	14.9561	13.6374	3.33433	10.5153	11.5018	1.81024	13.0445	17.9991	18.8301	14.6892	17.6658	12.6498	10.7479	9.96373	7.44486	5.43464	5.31262	5.69802	10.2618	5.32035	2.17907	9.98467	9.44642
A430105J06Rik	5.31229	6.67942	8.67068	4.8089	2.45085	7.74022	10.2675	9.2576	12.6395	11.0432	2.79275	11.5226	8.42277	11.437	12.033	2.22289	9.20087	4.42376	9.05118	2.79525	7.99959	8.69079	2.25988	12.47	3.89224	7.5235	0	3.19065	0.905773	0	2.84901	5.59732	3.19221	0	0	0
A4galt	9.56212	6.67942	9.10421	156.289	176.461	250.267	33.084	26.6156	19.2919	329.638	347.697	224.691	16.8455	14.0763	9.62641	26.6746	77.5502	70.7801	10.8614	19.5668	14.6659	15.9331	49.7173	99.7599	0.97306	5.37393	5.43476	0	0	0	6.64769	7.4631	7.4485	0	0	2.0992
A530013C23Rik	2.12492	4.45295	3.03474	0	3.67627	5.16015	7.9858	0	5.32189	6.6259	8.37824	2.88065	6.31708	2.63931	12.033	1.11144	5.25764	5.30851	3.62047	1.8635	0.666632	21.727	12.4293	12.47	0	1.07479	0	3.19065	1.81155	0	1.89934	0.932887	2.12814	2.17907	0	2.0992
A530016L24Rik	23.3741	13.3588	28.6132	57.7068	40.439	28.3808	45.6331	32.4016	59.8713	42.5162	58.6477	53.292	36.8496	40.4694	12.8352	121.147	55.2052	26.5425	132.147	116.469	101.328	682.227	645.195	959.15	9.7306	3.22436	9.96373	1.06355	0	5.31262	151.947	100.752	202.173	34.8652	29.954	41.9841
A530017D24Rik	80.7468	109.097	101.013	67.3246	73.5254	76.1121	152.871	138.864	120.408	108.775	110.313	64.8146	55.8009	103.813	68.1871	48.9035	65.7205	70.7801	91.4169	105.288	108.661	91.2533	74.576	111.191	39.8954	27.9444	22.6448	36.1607	21.7386	35.0633	35.1378	24.2551	38.3065	38.1338	49.0156	55.6289
A530064N14Rik	12.7495	12.2456	17.7749	10.82	9.80339	7.74022	13.6899	28.93	20.6223	10.491	19.5492	11.5226	9.47562	10.5572	13.6374	10.003	10.5153	4.42376	9.9563	13.9763	2.66653	1.44847	4.51976	8.31333	3.89224	9.67307	4.52897	1.06355	0	0	6.64769	0	4.25628	1.08954	1.81539	2.0992
A530072M11Rik	20.1867	8.90589	12.5725	18.0334	23.283	20.6406	13.6899	27.7728	23.2833	30.3687	47.4767	31.6871	13.687	15.8358	13.6374	31.1204	21.0306	15.0408	11.7665	7.45401	25.332	31.8662	23.7287	37.41	0	3.22436	0	2.1271	2.71732	1.06252	4.74835	2.79866	6.38442	2.17907	0.907697	1.0496
A530084C06Rik	3.18737	6.67942	5.20241	25.2467	30.6356	21.9306	11.4083	10.4148	28.6052	30.9209	39.0985	14.4032	5.26423	5.27862	8.02201	24.4517	15.7729	25.6578	8.14606	11.181	10.6661	21.727	31.6383	32.2141	4.8653	5.37393	3.62318	49.9869	51.6291	68.0016	14.245	18.6577	12.7688	34.8652	47.2002	41.9841
A630052C17Rik	49.9355	56.7751	56.7929	25.2467	24.5085	15.4804	65.0272	68.2748	71.8456	22.0863	23.7383	36.0081	87.3862	48.3873	70.5937	58.9065	61.7773	46.8918	62.4531	44.724	54.6638	13.0362	32.7682	37.41	137.201	128.974	119.565	104.228	105.07	110.503	112.061	105.416	98.9586	105.685	108.924	106.01
A630072M18Rik	61.6226	45.6427	42.9199	48.089	49.0169	43.8612	39.929	50.9168	72.5108	61.2895	50.2694	57.613	45.2724	45.748	38.5057	71.1323	39.4323	47.7766	39.8252	26.089	35.9981	14.4847	13.5593	33.2533	64.2219	75.235	77.8983	72.3215	81.5196	77.5643	65.5272	69.0336	64.9083	65.3722	59.908	66.1249
A630089N07Rik	149.807	138.041	212.865	117.818	100.485	135.454	257.827	285.829	275.408	164.543	185.718	148.353	171.614	212.024	202.155	73.3552	152.472	138.906	147.534	157.466	185.324	17.3816	35.0281	36.3708	2.91918	1.07479	3.62318	12.7626	9.05773	5.31262	4.74835	3.73155	3.19221	2.17907	3.63079	5.24801
A730011C13Rik	45.6857	24.4912	44.2205	26.4489	22.0576	19.3505	30.8024	54.3884	57.2104	25.9514	36.3057	23.0452	25.2683	29.9122	17.6484	20.006	14.4585	7.96276	17.1972	19.5668	41.3312	4.3454	12.4293	29.0966	102.171	90.2819	110.507	105.292	93.2946	98.8148	117.759	123.141	131.945	107.864	110.739	122.803
A730017L22Rik	147.682	131.362	144.8	104.594	106.612	94.1727	150.589	164.322	175.623	130.861	110.313	96.5017	82.122	130.206	63.3739	66.6866	98.5807	70.7801	83.2709	102.493	85.3289	27.5208	55.367	58.1933	21.4073	16.1218	21.7391	15.9533	13.5866	19.1254	18.9934	22.3893	23.4096	4.35815	8.16927	14.6944
A730020E08Rik	41.4359	13.3588	37.7175	20.4378	12.2542	0	34.2248	52.074	49.2275	12.6996	1.39637	1.44032	49.4838	46.6278	28.077	1.11144	1.31441	0.884751	25.3433	42.8605	27.3319	2.89693	1.12994	1.03917	8.75754	23.6453	23.5506	11.6991	6.34041	13.8128	29.4398	23.3222	27.6658	9.80583	5.44618	3.14881
A730035I17Rik	2.12492	5.56618	4.76887	2.40445	0	2.58007	10.2675	3.4716	5.32189	2.20863	1.39637	0	0	2.63931	0.802201	7.7801	0	0.884751	3.62047	3.727	0.666632	0	0	0	0	1.07479	0	8.50841	8.15196	8.5002	2.84901	4.66444	6.38442	10.8954	4.53849	10.496
A730056A06Rik	11.687	16.6986	22.1102	13.2245	7.35254	15.4804	57.0414	40.502	37.9185	29.2644	19.5492	34.5678	13.687	14.9561	9.62641	4.44577	7.88646	11.5018	16.2921	11.181	9.33285	1.44847	2.25988	5.19583	5.83836	5.37393	5.43476	0	0	0	17.0941	10.2618	12.7688	0	0	0
A730063M14Rik	12.7495	21.1515	27.3126	22.8423	15.9305	18.0605	21.6757	38.1876	45.2361	24.8471	25.1347	43.2097	24.2155	34.311	20.8572	32.2318	31.5458	29.1968	29.8689	19.5668	35.3315	47.7994	31.6383	36.3708	14.5959	4.29914	10.8695	25.5252	20.8328	15.9379	20.8927	13.0604	29.794	30.507	26.3232	32.5377
A730071L15Rik	8.49966	1.11324	3.90181	0	3.67627	2.58007	5.70414	6.9432	3.32618	0.552158	0	2.88065	7.36992	1.75954	2.4066	0	6.57205	2.65425	1.81024	1.8635	3.33316	0	0	0	96.3329	121.451	102.355	99.9738	98.7293	100.94	97.816	112.879	86.1897	110.043	113.462	102.861
A730081D07Rik	6.37475	7.79266	4.33534	2.40445	3.67627	7.74022	12.5491	10.4148	1.99571	7.73021	8.37824	8.64195	4.21139	7.91792	4.01101	4.44577	0	1.7695	5.43071	4.65875	11.3327	4.3454	3.38982	3.1175	98.279	82.7584	72.4635	138.262	141.301	108.378	56.0305	42.9128	41.4988	103.506	98.0313	90.2658
A730091E23Rik	9.56212	7.79266	11.2719	8.41557	9.80339	7.74022	7.9858	17.358	10.6438	6.6259	9.77461	8.64195	10.5285	10.5572	15.2418	3.33433	11.8297	2.65425	16.2921	13.9763	15.3325	1.44847	0	7.27416	2.91918	3.22436	2.71738	3.19065	1.81155	2.12505	0.949669	1.86577	5.32035	2.17907	5.44618	4.19841
A830012C17Rik	1.06246	1.11324	2.6012	2.40445	4.90169	11.6103	4.56331	2.3144	1.33047	15.4604	9.77461	7.20162	5.26423	6.15838	0.802201	4.44577	6.57205	7.07801	4.52559	4.65875	2.66653	0	0	0	3.89224	3.22436	8.15215	0	0	0	30.3894	29.8524	36.1784	0	0	0
A830035O19Rik	1.06246	10.0191	4.33534	4.8089	4.90169	6.45018	1.14083	3.4716	7.98284	4.96942	5.58549	4.32097	9.47562	3.51908	2.4066	4.44577	1.31441	0.884751	4.52559	7.45401	5.33306	2.89693	4.51976	6.235	82.7101	83.8332	74.2751	75.5121	71.5561	80.7519	106.363	110.081	85.1257	65.3722	83.5081	47.2321
A830052D11Rik	8.49966	16.6986	6.50301	8.41557	2.45085	2.58007	5.70414	3.4716	9.31332	4.96942	8.37824	2.88065	4.21139	3.51908	3.2088	8.89154	6.57205	1.7695	0.905118	1.8635	3.99979	5.79386	2.25988	6.235	257.861	240.752	261.774	73.385	87.86	74.3767	99.7153	149.262	110.663	41.4024	51.7387	39.8849
A830082K12Rik	95.6212	72.3604	71.5331	46.8868	60.0457	50.3114	110.66	76.3752	77.1675	69.0198	57.2513	47.5307	67.3822	46.6278	57.7585	26.6746	42.0611	29.1968	64.2634	36.3383	61.3302	8.69079	18.079	30.1358	114.821	167.666	134.058	4.2542	7.24618	11.6878	69.3259	70.8994	46.8191	17.4326	20.877	17.8432
A830082N09Rik	72.2472	67.9074	54.6253	26.4489	40.439	32.2509	67.3088	48.6024	57.2104	38.6511	30.7202	37.4484	52.6423	66.8625	78.6157	35.5662	35.4891	68.1259	60.6429	77.3353	43.9977	5.79386	14.6892	22.8617	26.2726	32.2436	38.9491	37.2243	21.7386	28.6882	27.5404	27.9866	22.3455	29.4175	18.1539	36.7361
A930001C03Rik	20.1867	25.6044	16.4743	7.21335	19.6068	14.1904	15.9716	25.4584	25.279	12.1475	15.3601	8.64195	26.3212	13.1965	18.4506	8.89154	11.8297	3.53901	14.4819	11.181	10.6661	5.79386	2.25988	13.5092	108.01	109.628	119.565	132.944	112.316	142.378	137.702	130.604	143.65	186.311	195.155	149.043
A930002H24Rik	6.37475	20.0383	11.2719	9.6178	9.80339	6.45018	34.2248	32.4016	26.6095	28.1601	13.9637	23.0452	15.7927	7.91792	8.02201	11.1144	6.57205	5.30851	18.1024	13.0445	6.66632	7.24233	9.03951	1.03917	22.3804	10.7479	7.24635	2.1271	1.81155	3.18757	46.5338	41.9799	28.7299	7.62675	1.81539	4.19841
A930004D18Rik	406.921	427.483	429.199	284.927	280.622	268.328	475.725	542.727	490.28	258.41	282.067	277.983	303.22	329.034	294.408	186.722	258.939	161.025	309.55	343.816	272.653	63.7325	117.514	98.7208	253.969	300.94	304.347	231.854	234.595	249.693	285.851	266.806	280.915	192.848	148.862	173.184
A930004J17Rik	101.996	77.9266	95.3775	69.729	69.8491	58.0516	74.1538	112.248	91.8027	106.014	89.3679	73.4565	83.1749	85.3376	84.2311	56.6836	78.8646	47.7766	52.4968	58.7003	61.9968	7.24233	18.079	28.0575	21.4073	22.5705	15.3985	29.7794	17.2097	23.3755	19.9431	12.1275	26.6018	17.4326	18.1539	22.0416
A930005H10Rik	118.995	149.174	172.113	86.5602	106.612	121.263	165.42	195.567	204.228	98.8363	131.259	146.913	204.252	180.353	78.6157	127.816	134.07	72.5496	185.549	173.306	171.991	191.197	178.53	148.601	15.569	11.8226	10.8695	15.9533	24.4559	17.0004	70.2755	41.047	45.755	21.7907	9.07697	11.5456
A930006K02Rik	8.49966	10.0191	6.50301	14.4267	13.4797	14.1904	13.6899	8.1004	10.6438	19.8777	16.7565	15.8436	26.3212	9.67746	9.62641	14.4488	15.7729	4.42376	26.2484	13.0445	19.999	15.9331	16.9491	16.6267	0.97306	1.07479	1.81159	5.31776	7.24618	12.7503	4.74835	5.59732	11.7048	9.80583	9.07697	11.5456
A930007I19Rik	20.1867	18.925	19.9426	2.40445	12.2542	6.45018	25.0982	40.502	30.6009	9.93884	13.9637	27.3662	28.4269	29.0324	24.066	16.6716	26.2882	15.9255	21.7228	28.8843	27.3319	4.3454	5.6497	32.2141	6.81142	8.59828	11.7753	15.9533	10.8693	9.56272	42.7351	42.9128	32.9862	15.2535	19.9693	14.6944
A930012L18Rik	12.7495	6.67942	12.1389	10.82	7.35254	5.16015	5.70414	8.1004	11.9743	6.07374	12.5674	7.20162	20.0041	7.91792	17.6484	13.3373	1.31441	2.65425	5.43071	2.79525	11.9994	0	1.12994	2.07833	83.6831	90.2819	76.9925	103.164	86.0484	120.065	77.8729	74.631	78.7412	77.3571	54.4618	70.3233
A930012O16Rik	7.43721	7.79266	8.23714	4.8089	4.90169	9.03025	12.5491	6.9432	11.9743	7.73021	6.98187	5.7613	10.5285	7.91792	3.2088	6.66866	9.20087	3.53901	9.05118	8.38576	5.99969	20.2785	7.90957	19.7442	34.0571	39.767	32.6086	20.2075	17.2097	21.2505	14.245	27.9866	19.1533	10.8954	9.98467	11.5456
A930015D03Rik	67.9973	60.1148	55.0588	48.089	55.144	36.121	59.3231	67.1176	51.8885	37.5467	36.3057	53.292	58.9594	50.1468	67.3849	70.0209	56.5196	47.7766	45.2559	48.4511	29.3318	52.1448	19.209	47.8016	33.084	24.7201	19.0217	17.0168	23.5501	25.5006	26.5907	21.4564	21.2814	21.7907	24.5078	30.4385
A930017K11Rik	0	4.45295	1.73414	4.8089	0	0	3.42248	1.1572	0.665237	1.10432	0	1.44032	2.10569	3.51908	2.4066	4.44577	0	0.884751	3.62047	1.8635	2.66653	8.69079	2.25988	3.1175	0	2.14957	0.905794	31.9065	21.7386	24.4381	6.64769	2.79866	2.12814	30.507	21.7847	29.3889
A930024E05Rik	24.4365	11.1324	29.4803	36.0667	41.6644	37.4111	52.4781	52.074	47.2318	46.9334	60.0441	31.6871	36.8496	26.3931	23.2638	38.9005	34.1747	32.7358	27.1535	14.908	31.9983	8.69079	18.079	23.9008	10.7037	3.22436	9.96373	59.5589	36.2309	37.1884	16.1444	12.1275	17.0251	19.6117	19.0616	17.8432
A930029G22Rik	4.24983	3.33971	1.3006	4.8089	2.45085	5.16015	2.28166	6.9432	4.65666	6.6259	8.37824	1.44032	8.42277	7.03815	7.21981	2.22289	6.57205	2.65425	7.24094	5.59051	5.33306	2.89693	1.12994	3.1175	9.7306	4.29914	6.34056	4.2542	4.52886	8.5002	25.6411	20.5235	37.2425	9.80583	2.72309	3.14881
A930033H14Rik	48.8731	56.7751	74.5678	69.729	56.3695	46.4413	74.1538	106.462	123.069	119.818	135.448	123.868	118.972	127.567	121.132	105.587	184.017	46.0071	128.527	134.172	143.326	150.64	134.463	181.854	12.6498	11.8226	12.6811	12.7626	9.9635	13.8128	71.2252	89.5572	75.549	62.1036	43.5695	72.4225
A930035D04Rik	10.6246	8.90589	8.67068	4.8089	22.0576	1.29004	14.8308	16.2008	16.6309	20.4298	12.5674	17.2839	7.36992	7.91792	2.4066	10.003	9.20087	9.73227	12.6717	7.45401	7.33295	11.5877	13.5593	7.27416	37.9493	18.2713	17.2101	32.9701	24.4559	38.2509	18.9934	28.9195	17.0251	40.3128	41.7541	35.6865
A930037H05Rik	25.499	32.2839	28.1797	27.6512	23.283	19.3505	31.9432	16.2008	15.9657	28.1601	18.1529	34.5678	37.9025	27.2728	45.7255	34.4547	26.2882	41.5833	27.1535	39.1335	26.6653	17.3816	22.5988	17.6658	193.639	177.34	198.369	634.94	517.196	585.451	245.964	263.074	259.633	211.37	284.109	282.343
AA386476	6.37475	8.90589	6.06947	4.8089	4.90169	3.87011	5.70414	11.572	10.6438	7.17805	11.171	8.64195	7.36992	6.15838	8.82421	2.22289	3.94323	0.884751	7.24094	5.59051	7.99959	1.44847	4.51976	13.5092	5.83836	6.44871	7.24635	2.1271	2.71732	3.18757	5.69802	4.66444	3.19221	2.17907	6.35388	4.19841
AA414768	33.9987	36.7368	35.9833	36.0667	23.283	16.7705	67.3088	60.1744	74.5065	60.7374	44.6839	37.4484	40.0082	40.4694	32.8902	17.7831	31.5458	8.84751	42.5405	33.543	42.6645	7.24233	7.90957	4.15666	35.0301	45.141	29.8912	6.38131	5.43464	4.2501	49.3828	28.9195	27.6658	14.164	14.5232	8.39682
AA465934	172.118	160.306	163.009	113.009	110.288	180.605	208.772	193.252	243.477	138.04	173.15	273.662	325.33	245.456	279.166	282.306	148.528	235.344	203.652	202.19	176.658	195.543	124.293	186.011	101.198	94.5811	98.7315	15.9533	33.5136	32.9383	214.625	203.369	191.533	39.2233	27.2309	25.1904
AA474408	10.6246	10.0191	6.93654	2.40445	4.90169	2.58007	2.28166	5.786	3.32618	2.20863	4.18912	10.0823	6.31708	3.51908	5.61541	4.44577	5.25764	3.53901	6.33583	5.59051	5.33306	4.3454	0	4.15666	0.97306	0	1.81159	6.38131	0.905773	1.06252	3.79868	2.79866	2.12814	1.08954	3.63079	5.24801
AA914427	4.24983	2.22647	3.90181	1.20222	0	14.1904	0	4.6288	6.65237	1.10432	1.39637	1.44032	7.36992	5.27862	8.82421	4.44577	2.62882	5.30851	9.05118	4.65875	5.99969	4.3454	1.12994	13.5092	1.94612	4.29914	1.81159	0	0	2.12505	8.54703	5.59732	11.7048	2.17907	0	4.19841
AA986860	10.6246	17.8118	16.4743	26.4489	31.861	42.5712	25.0982	16.2008	23.9485	38.0989	32.1166	36.0081	15.7927	34.311	27.2748	35.5662	23.6594	32.7358	14.4819	20.4985	46.6643	30.4178	47.4574	28.0575	14.5959	10.7479	11.7753	18.0804	15.3981	3.18757	11.396	15.8591	10.6407	20.7012	12.7078	17.8432
Aaas	2451.09	2459.14	1842.95	1802.14	2047.68	1853.78	2378.63	2361.85	2364.25	2092.13	2297.03	2052.46	2020.41	1657.49	2193.22	1756.08	1560.2	1928.76	1561.33	1355.7	1574.59	1803.34	1477.96	1281.29	1082.04	1115.63	961.953	2021.81	2101.39	1814.79	810.068	788.29	785.284	1223.55	1364.27	1215.44
Aacs	2093.04	2142.98	1797.87	1079.6	1317.33	946.887	1719.23	1473.12	1429.59	1131.37	1124.08	975.1	790.688	750.443	1023.61	795.793	738.698	856.439	801.029	691.359	732.629	2581.17	1997.73	898.879	1222.16	1166.14	1251.81	434.992	453.792	474.949	808.169	669.813	943.831	360.637	292.278	285.492
Aagab	800.031	792.625	714.03	674.448	716.873	670.819	747.242	770.695	771.009	674.185	808.5	786.417	631.708	497.949	662.618	654.64	578.34	743.191	441.698	523.644	520.64	493.927	431.637	494.643	492.368	471.831	486.411	321.192	302.528	284.757	350.428	347.967	337.31	268.026	268.678	264.5
Aak1	2274.72	2450.23	2453.37	2445.33	2569.71	2344	2906.83	3038.81	3040.8	3113.62	3229.81	2537.85	1595.06	2409.69	1982.24	1394.86	1930.87	1754.46	1949.62	2264.15	1940.57	840.11	1245.19	1139.97	1285.41	1319.84	1251.81	1080.57	991.821	1068.9	1289.65	1238.87	1206.66	853.107	924.036	936.245
Aamdc	111.558	106.871	110.551	216.4	230.38	250.267	152.871	162.008	154.335	274.423	276.482	319.752	153.716	142.523	101.88	258.966	223.45	172.527	104.994	120.196	97.3283	267.966	198.869	204.716	62.2758	40.8418	66.123	99.9738	79.708	72.2517	82.6212	52.2417	76.6131	74.0885	70.8004	89.2162
Aamp	2618.96	2647.28	2332.85	2820.42	3101.55	2961.92	2734.56	2665.03	2682.9	3374.24	3539.81	4014.18	2793.2	2378.02	2384.14	3464.37	3063.89	3252.35	1657.27	1726.53	1565.25	2853.48	2276.83	2377.61	1470.29	1522.97	1463.76	2182.41	2316.06	2203.68	1195.63	1208.09	1235.39	2134.4	2085.89	2019.43
Aar2	674.661	643.451	656.37	521.766	555.117	466.993	781.467	764.909	827.555	572.036	463.596	606.377	566.431	579.768	622.508	582.396	491.589	544.122	488.764	537.62	436.644	492.478	494.913	228.617	317.217	315.987	346.919	272.269	322.455	280.507	311.492	365.692	301.132	318.145	275.032	290.74
Aars	9716.18	12183.3	13748.2	8279.72	14113.2	14440.7	10273.2	13498.7	14590.6	9597.61	9526.06	14113.7	6153.89	8912.94	8593.98	10493.1	12548.7	13874.7	11740.3	11892.9	7230.96	20164.1	17535.5	5136.6	4660.96	4751.62	5594.18	3096	2942.86	3207.76	7610.65	8004.17	7578.31	3818.82	3357.57	3488.88
Aars2	352.736	398.539	268.791	272.905	311.258	216.726	386.741	367.99	278.734	337.369	272.293	270.781	175.825	170.675	224.616	267.858	211.62	263.656	201.841	182.623	201.323	488.133	370.62	297.201	176.124	194.536	184.782	235.045	218.291	252.881	150.048	159.524	186.212	245.146	234.186	217.268
Aarsd1	22.3116	20.0383	14.7402	10.82	8.57796	6.45018	13.6899	15.0436	9.31332	14.3561	12.5674	12.9629	14.7398	22.874	24.066	22.2289	21.0306	15.9255	10.8614	12.1128	15.9992	26.0724	15.8191	14.5483	0.97306	3.22436	1.81159	1.06355	3.62309	8.5002	2.84901	3.73155	3.19221	1.08954	1.81539	2.0992
Aasdh	226.304	233.78	229.339	210.389	209.547	196.086	230.447	311.287	278.734	292.092	311.391	260.699	229.52	218.183	237.452	220.066	236.594	192.876	181.929	197.531	266.653	289.693	263.276	279.536	112.875	112.852	106.884	110.609	107.787	115.815	130.105	91.4229	122.368	155.804	196.97	161.639
Aasdhppt	283.676	259.384	300.439	282.523	245.085	383.141	229.306	259.213	298.691	329.638	381.21	466.665	255.842	238.417	498.167	471.252	366.72	635.252	222.659	245.982	255.32	407.019	476.834	396.961	272.457	217.107	243.659	170.168	168.474	175.317	221.273	230.423	222.391	274.563	272.309	231.962
Aatf	734.159	887.25	717.499	651.606	736.479	574.066	703.891	747.551	770.344	590.257	488.731	746.088	445.354	613.199	1007.56	672.423	557.31	1197.95	578.37	491.965	495.974	511.308	432.767	485.291	498.206	532.019	506.339	409.467	412.127	383.571	401.71	389.947	330.926	430.367	435.695	417.742
Aatk	73.3096	48.9824	29.4803	129.84	143.375	170.285	158.575	104.148	81.1589	182.212	182.925	158.436	37.9025	26.3931	27.2748	35.5662	88.0655	23.8883	87.7964	68.9496	69.3297	401.225	363.84	259.791	25.2995	40.8418	15.3985	4.2542	5.43464	2.12505	76.9232	84.8927	151.098	13.0744	22.6924	9.44642
Abat	47.8106	43.4162	48.1223	200.772	209.547	85.1424	75.2946	93.7332	72.5108	225.28	180.132	195.884	96.8619	109.091	41.7145	237.849	265.511	106.17	60.6429	58.7003	115.994	66.6294	84.7454	119.504	21.4073	31.1688	37.1376	222.282	208.328	183.817	6.64769	13.9933	11.7048	152.535	153.401	154.292
Abca1	128.557	82.3795	171.246	299.354	98.0339	273.488	652.554	524.212	494.936	1007.14	582.288	400.41	567.484	893.846	466.881	545.718	404.838	339.745	773.876	737.015	829.29	1258.72	2096.04	1564.98	78.8178	72.0106	58.8766	208.456	165.756	218.88	1129.16	1135.32	1169.41	633.021	576.388	638.158
Abca2	1153.83	1172.24	894.38	1220.26	1452.13	946.887	1471.67	1180.34	1168.82	1685.19	1364.26	1029.83	400.082	478.594	529.453	504.595	575.712	768.849	658.021	527.371	734.629	608.356	581.919	580.894	659.734	659.918	614.128	600.906	611.397	607.764	434.949	467.376	459.679	443.441	493.787	595.124
Abca3	1123.02	1044.22	1082.97	878.826	749.959	687.589	1592.6	1522.88	1379.04	1123.64	1093.36	851.232	687.509	766.279	545.497	583.507	899.056	424.681	1192.04	1098.53	1151.94	948.745	812.426	800.158	535.183	515.897	480.977	965.704	950.156	984.96	836.659	784.558	774.644	599.245	616.326	635.009
Abca4	12.7495	7.79266	13.8731	7.21335	11.0288	7.74022	20.5349	16.2008	15.9657	8.28237	11.171	10.0823	3.15854	13.1965	6.41761	5.55721	10.5153	12.3865	9.05118	5.59051	9.99948	5.79386	4.51976	16.6267	1.94612	3.22436	0.905794	104.228	80.6138	80.7519	2.84901	9.32887	5.32035	27.2384	29.0463	16.7936
Abca5	689.535	601.148	741.343	454.441	412.968	544.395	871.593	789.211	757.705	671.424	763.816	544.443	324.277	534.9	385.057	138.93	325.974	244.191	414.544	532.03	648.633	159.331	293.784	297.201	595.512	635.198	557.969	143.579	135.866	165.754	410.257	440.323	380.937	164.52	217.847	186.829
Abca7	1028.46	1039.76	968.948	1000.25	874.952	721.13	1024.46	978.992	1062.38	1290.39	1259.53	826.746	694.879	686.22	739.629	754.67	721.611	610.479	721.379	623.341	877.955	1439.77	1428.24	1021.5	496.26	513.747	526.266	494.551	474.625	484.511	465.338	428.195	503.305	364.995	363.079	415.642
Abca8b	116.87	63.4545	91.0421	50.4934	40.439	52.8915	393.586	321.702	252.79	106.567	76.8005	43.2097	66.3293	109.971	22.4616	12.2259	39.4323	15.0408	166.542	189.145	199.99	24.6239	23.7287	51.9583	42.8146	34.3931	48.0071	14.8897	18.1155	27.6256	92.1179	86.7585	119.176	27.2384	14.5232	28.3393
Abca9	2.12492	2.22647	9.10421	13.2245	13.4797	69.662	52.4781	42.8164	39.249	55.2158	74.0078	93.6211	63.1708	71.2613	4.81321	37.7891	131.441	19.4645	163.826	162.125	55.3305	14.4847	29.3784	43.645	6.81142	1.07479	1.81159	296.731	294.376	240.131	74.0742	90.49	73.4209	186.311	136.155	173.184
Abcb10	586.477	596.695	500.732	476.081	585.752	390.881	549.879	429.321	496.932	449.457	384.003	535.801	323.224	316.717	347.353	539.05	511.305	571.549	317.696	316.795	265.986	491.03	651.975	379.296	353.221	378.324	370.47	356.29	331.513	315.57	279.203	273.336	314.965	247.325	249.617	207.821
Abcb1a	8.49966	4.45295	5.20241	7.21335	8.57796	12.9004	2.28166	3.4716	7.31761	9.93884	5.58549	2.88065	15.7927	6.15838	4.81321	3.33433	6.57205	2.65425	8.14606	2.79525	9.99948	5.79386	4.51976	3.1175	7.78448	1.07479	4.52897	0	2.71732	0	8.54703	6.53021	5.32035	2.17907	4.53849	1.0496
Abcb1b	450.482	569.977	408.822	281.321	378.656	268.328	359.361	307.815	358.563	258.41	199.681	266.46	364.285	341.35	647.376	114.479	97.2663	312.317	224.469	196.599	267.32	15.9331	36.158	87.2899	426.2	434.213	382.245	87.2112	92.3888	69.0641	154.796	162.322	129.817	103.506	107.108	93.4146
Abcb6	13.812	18.925	22.9773	20.4378	17.1559	15.4804	10.2675	33.5588	23.9485	16.5647	9.77461	7.20162	28.4269	24.6335	29.6814	58.9065	18.4017	30.0815	21.7228	14.908	25.9987	139.053	50.8473	65.4675	2.91918	0	2.71738	15.9533	10.8693	1.06252	13.2954	2.79866	8.51257	7.62675	7.26158	9.44642
Abcb7	502.543	517.655	509.836	387.116	408.066	365.08	519.077	521.897	502.254	373.811	364.453	426.336	432.72	354.547	500.574	413.457	389.065	583.936	300.499	302.819	335.983	257.827	350.281	280.575	391.17	403.044	412.136	323.32	290.753	309.195	270.656	300.39	344.759	264.757	256.878	300.186
Abcb8	488.731	539.92	399.718	399.139	397.037	288.968	493.979	482.553	479.636	385.958	298.824	393.209	403.24	327.274	205.364	445.689	460.043	221.188	352.996	304.683	277.319	1097.94	789.827	589.207	237.427	224.63	221.92	469.026	403.975	379.321	327.636	291.994	416.052	221.176	217.847	207.821
Abcb9	29.7488	21.1515	18.2084	51.6957	39.2135	41.2812	47.9148	38.1876	43.2404	61.8417	71.215	40.3291	38.9553	41.3492	20.055	82.2468	59.1484	48.6613	50.6866	25.1573	44.6644	159.331	124.293	99.7599	10.7037	20.4209	10.8695	4.2542	14.4924	6.37515	33.2384	37.3155	47.8832	6.53722	9.07697	7.34721
Abcc1	2446.84	2717.41	2308.13	1490.76	1699.66	1424.2	2748.25	2448.64	2782.02	1976.73	2175.55	1621.81	952.826	1211.44	2551.8	695.763	722.925	1374.02	949.469	1113.44	1691.91	1454.26	1441.8	1334.29	1453.75	1506.85	1446.55	628.559	665.743	668.328	603.99	660.484	594.816	1003.46	1091.05	1194.45
Abcc10	267.739	222.647	199.426	222.412	236.507	225.756	244.137	326.331	268.756	377.676	428.687	250.616	257.947	231.379	184.506	313.427	319.402	183.144	216.323	198.463	167.991	331.699	248.587	290.966	107.037	102.105	103.261	442.437	395.823	354.883	131.054	137.134	136.201	436.904	437.51	409.345
Abcc3	25.499	12.2456	11.2719	28.8534	26.9593	21.9306	20.5349	11.572	23.2833	17.1169	15.3601	18.7242	30.5325	12.3168	18.4506	45.5692	34.1747	17.695	9.9563	7.45401	14.6659	10.1393	13.5593	22.8617	5.83836	11.8226	11.7753	5.31776	4.52886	6.37515	5.69802	0	7.4485	5.44768	4.53849	3.14881
Abcc4	302.801	309.48	265.756	282.523	419.095	269.618	225.884	252.27	283.391	199.329	136.845	177.16	101.073	160.118	284.781	117.813	157.729	166.333	168.352	143.49	253.987	502.618	577.399	135.092	263.699	237.527	230.072	206.329	191.118	222.068	126.306	139.933	131.945	38.1338	49.0156	40.9345
Abcc5	1373.76	1481.72	1547.28	1552.07	1542.81	1090.08	1453.41	1865.41	1773.52	1523.4	1450.83	1313.58	1006.52	1220.24	1284.32	856.922	914.829	928.104	1266.26	1243.89	1279.27	963.23	1090.39	1121.26	830.02	791.042	851.446	1340.07	1365.91	1464.16	720.799	736.048	988.522	943.538	1052.93	1047.5
Abcd1	570.54	527.674	598.277	500.126	460.759	429.582	625.174	752.18	756.374	567.618	572.513	433.538	547.48	642.232	326.496	397.897	504.733	258.347	455.274	565.573	478.642	228.858	235.027	286.81	250.076	227.854	253.622	169.105	188.401	156.191	292.498	302.255	303.26	125.297	108.924	130.151
Abcd2	59.4977	72.3604	94.5104	32.4601	31.861	46.4413	268.095	227.968	249.464	65.7068	27.9275	30.2468	307.431	266.57	162.045	45.5692	19.7161	36.2748	206.367	226.415	333.983	55.0417	101.695	157.953	47.6799	38.6923	48.0071	15.9533	23.5501	24.4381	397.912	340.504	489.473	47.9396	40.8464	65.0753
Abcd3	1320.64	1505.1	1712.03	1404.2	1281.79	1501.6	1805.93	1887.39	2013.67	2106.48	1910.24	1780.24	1325.53	1434.02	1578.73	1401.53	1558.89	1846.48	1389.36	1518.75	1461.26	2266.85	1912.99	1487.05	936.083	866.277	932.062	907.209	897.621	844.707	1269.71	1347.09	1327.96	907.584	953.082	1025.46
Abcd4	414.359	480.918	368.937	394.33	426.447	347.02	491.697	483.71	482.962	564.306	568.324	419.134	315.854	277.127	274.353	327.876	335.175	299.931	274.251	280.457	333.316	585.18	418.077	357.473	231.588	206.359	168.478	113.8	121.374	112.628	137.702	140.866	181.956	135.103	151.585	183.68
Abce1	3903.47	4141.24	3760.47	3220.76	3872.34	4171.98	3319.81	3433.41	3922.24	3932.47	4078.81	5434.34	2742.66	2907.64	5895.38	4718.07	4270.52	9704.84	2410.33	2825.07	2225.88	3072.2	4274.56	3542.52	2368.43	2269.95	2174.81	1873.98	1835.1	1892.36	1497.63	1684.79	1593.98	1775.94	1970.61	1761.23
Abcf1	3392.43	3712.64	3011.33	2432.1	2757.2	2460.1	3431.61	3608.15	3407.34	2633.79	2854.19	2942.58	2768.99	2793.27	3469.52	2491.85	2267.36	3519.54	2561.48	2265.09	1890.57	2917.21	2336.71	1888.16	1984.07	2022.75	1999.99	2020.75	2013.53	1980.55	1832.86	1832.19	1716.35	2218.3	2324.61	2116
Abcf2	2513.78	2851	2285.59	1833.39	2074.64	1786.7	2526.93	2467.15	2468.03	2018.14	1785.96	2344.85	1983.56	1961.01	3609.1	2110.63	1574.66	3265.62	1739.64	1703.24	1371.26	1342.73	1606.77	1118.14	1661.01	1617.55	1534.41	1532.58	1524.42	1374.91	1207.03	1273.39	1080.03	1669.17	1743.69	1610.09
Abcf3	980.649	1069.82	916.491	934.129	884.756	896.575	992.52	1075.04	1045.75	1094.38	1101.74	1217.07	1051.79	900.884	1096.61	1429.32	1114.62	1218.3	693.32	688.564	675.298	1066.07	1089.26	945.641	631.516	653.469	645.831	874.239	840.557	835.144	540.362	513.088	576.726	865.092	918.589	922.6
Abcg1	54.1854	67.9074	35.1162	520.563	417.869	568.906	151.73	97.2048	93.7984	721.118	617.197	368.723	44.2195	38.7098	32.088	252.298	219.506	146.869	88.7016	75.4718	91.9952	1625.18	1309.6	1262.59	65.195	56.9636	48.9129	0	0	0	225.072	180.047	257.505	1.08954	0	0
Abcg2	927.526	1072.05	1024.01	1083.2	1074.7	1113.3	1140.83	1200.02	1312.51	1481.44	1481.55	1549.79	988.623	823.464	890.443	809.13	821.506	1045.78	818.227	861.87	756.628	430.194	554.8	554.915	505.018	548.14	503.621	597.716	602.339	608.827	495.727	572.793	466.063	616.678	560.049	739.969
Abcg4	13.812	7.79266	6.50301	19.2356	29.4102	15.4804	10.2675	12.7292	7.98284	27.6079	18.1529	18.7242	8.42277	9.67746	9.62641	8.89154	14.4585	15.9255	12.6717	5.59051	12.666	8.69079	7.90957	9.35249	4.8653	5.37393	3.62318	0	1.81155	0	4.74835	3.73155	6.38442	3.26861	2.72309	9.44642
Abcg8	0	0	0	4.8089	4.90169	2.58007	0	0	0	7.73021	8.37824	4.32097	0	0	0	15.5602	9.20087	6.19326	0	1.8635	1.33326	4.3454	4.51976	13.5092	0	0	0	2.1271	0.905773	1.06252	0.949669	0	1.06407	1.08954	2.72309	1.0496
Abhd1	212.492	195.93	159.54	128.638	139.698	150.934	240.715	192.095	187.597	202.642	230.402	178.6	131.606	98.5342	146.803	132.262	140.642	130.058	155.68	148.148	142.659	785.068	659.884	398.001	264.672	227.854	240.941	181.867	166.662	165.754	219.374	188.443	229.839	181.953	167.924	176.333
Abhd10	237.991	189.25	267.057	218.805	223.027	221.886	269.235	317.073	279.399	298.165	255.536	256.378	248.472	233.139	267.133	285.641	202.419	251.269	220.849	217.098	217.989	278.105	311.863	235.891	178.07	157.993	207.427	153.151	176.626	195.505	196.582	231.356	204.302	183.042	174.278	159.54
Abhd11	233.741	219.308	206.362	156.289	148.276	174.155	193.941	212.925	212.211	199.881	276.482	286.625	215.833	181.232	365.804	350.104	249.738	370.711	190.98	177.964	163.992	621.392	407.908	462.429	110.929	117.152	95.1084	128.69	109.599	119.003	170.941	160.457	193.661	294.175	294.094	235.111
Abhd12	779.844	831.588	887.877	983.42	854.12	976.558	1021.04	1061.15	1095.65	1070.63	974.669	1217.07	773.842	834.021	835.894	958.064	845.166	959.955	838.139	972.748	762.627	1234.09	898.302	807.432	475.826	498.7	527.172	551.983	540.746	530.2	807.219	712.726	811.886	636.289	615.419	651.803
Abhd13	543.979	545.486	620.387	831.94	716.873	922.376	679.933	658.447	807.598	1019.28	1024.94	1234.36	583.277	605.281	725.19	784.679	935.86	1090.01	541.261	673.656	571.304	567.799	841.805	513.348	391.17	410.568	366.847	461.581	493.646	469.636	563.154	533.611	515.01	489.202	469.279	493.313
Abhd14a	264.552	311.706	255.351	240.445	223.027	218.016	304.601	304.344	298.691	288.226	308.599	355.76	314.801	243.696	285.584	274.526	285.227	266.31	202.746	216.166	304.651	307.075	238.417	333.572	123.579	124.675	146.739	129.753	108.693	109.44	139.601	124.074	96.8304	128.565	114.37	139.597
Abhd14b	487.668	497.617	629.925	325.803	313.708	246.397	507.668	555.456	612.683	355.59	300.22	257.818	431.667	396.776	260.715	238.96	249.738	161.91	313.171	391.335	616.635	225.961	110.734	227.577	272.457	259.023	307.064	73.385	58.8752	49.9387	237.417	231.356	248.993	50.1187	51.7387	61.9265
Abhd15	6.37475	5.56618	9.53775	48.089	28.1847	27.0908	11.4083	10.4148	17.9614	50.2464	50.2694	38.8888	36.8496	58.9445	42.5167	257.855	114.354	90.2446	122.191	114.605	60.6635	496.824	602.257	251.478	87.5754	73.0854	80.6157	116.991	100.541	85.002	268.756	294.792	426.692	71.9094	89.862	87.117
Abhd16a	885.028	967.403	796.835	729.751	736.479	615.347	1003.93	1041.48	1020.47	890.079	815.482	954.935	1106.54	946.632	677.86	1084.77	887.227	749.384	763.014	671.792	574.637	1161.67	790.957	734.69	484.584	476.13	487.317	557.301	624.078	616.264	619.184	580.256	618.225	736.527	687.127	736.821
Abhd17a	1136.83	1118.8	894.38	798.277	789.173	819.173	1189.88	1183.82	1055.07	967.381	995.614	947.733	1254.99	910.561	847.124	1180.35	682.179	599.861	774.781	723.039	571.304	1484.68	824.855	967.464	859.212	846.931	921.192	856.159	838.746	853.207	900.287	941.283	899.14	922.837	797.866	877.467
Abhd17b	409.046	382.953	413.591	353.454	352.922	397.331	344.53	359.889	405.794	405.284	430.083	413.373	390.606	318.476	411.529	393.451	354.891	420.257	262.484	295.365	276.652	654.707	705.082	365.786	378.52	358.978	399.455	389.26	353.251	391.009	374.17	337.705	369.233	429.277	397.571	396.75
Abhd17c	674.661	809.323	1057.82	498.923	552.666	635.988	888.705	1241.68	1428.26	595.226	819.671	707.199	917.029	1094.43	1271.49	626.854	499.476	672.411	951.279	1073.38	1555.25	576.489	476.834	505.035	411.604	414.867	442.027	383.942	394.917	437.76	567.902	639.028	590.559	443.441	503.772	482.817
Abhd18	58.4352	67.9074	76.7355	81.7513	68.6237	86.4324	128.914	149.279	110.429	136.935	178.736	87.8598	207.411	122.288	117.924	107.81	140.642	70.7801	90.5118	86.6528	161.992	152.089	179.66	219.264	16.542	26.8696	35.326	20.2075	19.0212	21.2505	59.8292	61.5705	98.9586	25.0593	21.7847	29.3889
Abhd2	1449.19	1548.51	1580.66	1978.86	2121.21	1884.74	1856.13	1828.38	1848.03	2290.35	2213.25	2007.81	715.936	959.828	1157.58	912.494	1314.41	1771.27	1025.5	962.499	798.625	659.052	960.448	747.16	591.62	651.32	623.186	541.347	523.537	540.825	535.614	605.444	528.843	463.053	456.572	496.462
Abhd3	22.3116	17.8118	9.53775	4.8089	11.0288	10.3203	18.2532	13.8864	15.9657	13.2518	11.171	7.20162	16.8455	16.7156	9.62641	26.6746	11.8297	11.5018	37.1098	21.4303	31.3317	57.9386	87.0053	149.64	11.6767	10.7479	4.52897	25.5252	29.8905	17.0004	43.6848	53.1746	92.5742	13.0744	9.98467	22.0416
Abhd4	1607.5	1432.74	2152.5	2000.5	1907.98	2324.65	3377.99	3307.28	3497.15	3005.95	3146.03	2647.32	1532.94	2059.54	682.673	999.187	1386.7	619.326	1580.34	1595.16	2124.56	1396.32	1323.16	2188.48	603.297	618.001	609.599	1029.52	988.198	926.521	905.035	861.055	828.911	1027.43	1150.05	1114.68
Abhd5	827.655	927.326	1156.23	559.035	605.359	638.568	1095.19	1381.7	1545.35	713.388	681.43	684.154	930.716	991.5	920.927	1024.75	615.144	647.638	1236.39	1255.07	1006.61	1968.46	2137.84	1693.84	420.362	414.867	437.498	171.232	159.416	215.692	1150.05	1053.23	1409.89	160.162	177.001	167.936
Abhd6	223.116	254.931	193.79	296.95	242.634	181.895	282.925	234.912	218.863	308.104	263.915	275.102	177.931	103.813	136.374	234.514	232.651	230.92	176.498	140.694	132.66	940.054	567.229	190.167	127.471	149.395	105.978	198.884	201.082	184.879	156.695	137.134	152.162	98.0583	104.385	163.738
Abhd8	1195.27	1089.86	920.393	1085.61	1131.07	1065.57	1350.74	1344.67	1266.61	1311.38	1498.31	1211.31	1272.89	955.429	779.74	1181.46	870.139	750.269	844.475	860.938	828.624	866.182	777.398	821.98	776.501	794.266	836.048	547.729	528.971	598.201	884.142	913.296	848.064	1055.76	929.482	954.088
Abi1	1589.44	1534.04	1633.12	1300.81	1270.76	1323.58	1670.17	1701.08	1830.07	1581.93	1418.72	1400	1312.9	1253.67	1537.02	886.931	1013.41	1035.16	1035.45	1114.37	1241.27	654.707	804.517	840.685	1174.48	1163.99	1130.43	1125.24	1027.15	954.147	891.74	896.504	857.641	1246.43	1327.96	1211.24
Abi2	855.279	751.435	831.518	1104.84	1055.09	1133.94	917.226	887.573	878.113	1367.14	1270.7	1182.51	603.281	699.417	604.86	721.326	930.602	1026.31	480.618	493.828	519.306	528.69	685.873	558.032	568.267	571.786	575.179	679.609	595.093	760.768	357.076	352.631	364.976	744.153	824.189	746.267
Abi3bp	33.9987	15.5853	35.9833	6.01112	0	11.6103	128.914	218.711	164.979	11.5953	8.37824	11.5226	82.122	199.708	16.044	1.11144	3.94323	0	345.755	377.359	269.319	1.44847	9.03951	17.6658	19.4612	22.5705	30.797	54.2411	32.6078	47.8136	148.148	115.678	143.65	90.4315	108.016	118.605
Abl1	4149.96	4161.28	4449.79	4787.26	4233.84	4352.58	4708.2	5180.79	4842.26	5152.74	5447.25	4408.83	3503.87	4637.26	3474.33	3322.1	3978.72	3278.89	3471.13	3684.14	3078.51	1919.22	2296.04	2218.62	2270.15	2293.59	2317.02	3199.16	3002.64	3076.01	2322.89	2483.35	2340.96	2014.55	1994.21	2149.58
Abl2	1384.38	1360.38	1382.11	1542.45	1525.65	1420.33	1572.06	1671	1583.93	1727.15	1734.3	1300.61	644.342	995.899	1214.53	679.092	850.423	1395.25	651.685	786.398	827.957	566.35	880.222	551.797	895.215	974.83	1000.9	1252.86	1165.73	1400.41	452.992	482.303	559.701	829.137	935.836	872.219
Ablim1	2065.42	2656.18	3541.97	2250.57	2608.93	2089.86	3163.52	4142.78	4605.43	2411.83	2512.08	2236.82	2313.1	3542.83	3414.97	776.898	1122.51	829.897	3666.63	3836.95	3415.82	1003.79	1054.23	855.234	997.386	1139.27	1144.92	844.46	854.144	751.205	1963.92	1819.13	1751.46	175.415	155.216	174.234
Ablim2	2.12492	2.22647	1.3006	6.01112	1.22542	1.29004	5.70414	5.786	1.33047	7.73021	2.79275	1.44032	4.21139	5.27862	4.01101	15.5602	13.1441	4.42376	19.0075	17.7033	16.6658	117.326	66.6664	72.7416	0	1.07479	0	3.19065	5.43464	1.06252	25.6411	20.5235	34.0503	1.08954	0.907697	2.0992
Ablim3	10.6246	3.33971	6.93654	4.8089	4.90169	3.87011	20.5349	2.3144	12.6395	8.28237	4.18912	2.88065	2.10569	0.879769	3.2088	4.44577	5.25764	1.7695	0.905118	1.8635	2.66653	0	2.25988	1.03917	0.97306	3.22436	2.71738	4.2542	9.9635	4.2501	1.89934	0	2.12814	7.62675	9.98467	7.34721
Abr	1492.75	1633.12	1558.99	2649.7	2613.83	2191.77	1442.01	1385.17	1448.89	2854.66	2417.12	1997.73	801.216	930.796	725.992	960.287	1213.2	1306.78	839.044	807.828	728.629	517.102	880.222	1023.58	869.915	882.398	916.663	1015.69	951.967	1027.46	607.788	598.913	593.751	751.78	767.912	778.805
Abracl	896.715	969.629	1477.92	874.018	806.329	848.844	1037.01	1291.44	1368.39	915.478	1124.08	1124.89	732.781	925.517	843.113	826.913	757.1	786.544	632.677	859.074	829.29	428.746	447.456	681.693	584.809	604.029	723.729	399.895	440.206	471.761	686.611	763.102	642.699	451.068	450.218	414.593
Abraxas1	293.238	242.686	249.282	276.512	301.454	310.899	321.713	317.073	305.344	355.038	286.257	384.567	267.423	216.423	234.243	406.788	325.974	314.972	190.075	215.234	229.988	643.119	637.286	436.45	162.501	184.863	139.492	183.994	196.553	174.254	145.299	125.007	175.572	251.683	207.863	209.92
Abraxas2	454.732	384.067	465.182	608.326	553.891	679.849	523.64	612.159	581.417	729.401	808.5	792.178	497.996	496.19	490.145	536.827	688.751	690.991	355.711	418.356	389.98	473.648	542.371	425.019	220.885	219.256	281.702	335.019	326.984	315.57	270.656	317.182	286.235	310.518	331.309	352.666
Abt1	358.048	370.708	306.075	250.063	230.38	258.007	465.458	422.378	390.494	315.282	256.933	313.991	421.139	320.236	364.199	317.873	245.795	305.239	306.835	282.321	233.988	389.637	305.084	191.207	288.026	261.173	283.514	289.286	317.926	246.506	260.209	243.484	227.711	302.891	295.002	285.492
Abtb1	288.989	266.064	322.116	295.747	242.634	282.518	443.782	473.295	453.692	351.725	409.137	309.67	383.236	427.568	162.847	238.96	236.594	126.519	263.389	273.003	345.315	337.493	189.83	388.648	145.959	150.47	137.681	289.286	274.449	241.193	173.79	215.497	174.508	337.756	278.663	348.468
Abtb2	738.408	728.057	758.684	538.597	572.273	521.175	612.625	664.233	729.1	605.165	557.153	442.18	316.907	461.879	279.166	252.298	243.166	257.463	431.741	407.175	308.651	205.682	177.4	137.17	333.759	378.324	383.151	269.078	267.203	243.318	290.599	260.275	252.185	82.8048	118.908	65.0753
AC149090.1	1773.24	1744.44	1815.64	2719.43	2823.38	3098.67	3326.65	3772.47	3634.85	4925.8	4391.59	4034.35	1626.65	2114.09	1703.88	2270.68	2425.09	1736.77	2075.44	2200.8	4579.1	1785.96	2077.96	3595.51	726.875	789.967	706.519	2281.32	2180.2	1896.61	1512.82	1383.47	1455.65	1111.33	1103.76	1154.56
Acaa1a	929.651	878.344	938.601	1068.78	1122.49	1109.43	1121.43	1291.44	1269.27	1434.51	1337.73	1392.79	1257.1	1050.44	784.553	1554.91	1292.06	1017.46	1036.36	1007.22	1056.61	4590.19	2598.86	2413.98	758.986	757.723	808.874	586.017	668.46	502.574	1170.94	1127.86	1371.59	752.87	710.727	696.936
Acaa1b	2.12492	3.33971	1.3006	9.6178	2.45085	11.6103	4.56331	1.1572	5.98713	7.73021	6.98187	15.8436	10.5285	12.3168	3.2088	162.271	53.8908	133.597	197.316	201.258	222.655	2873.76	1525.42	2381.77	4.8653	0	0.905794	3.19065	0	0	594.493	470.175	1063.01	5.44768	1.81539	2.0992
Acaa2	1038.02	1095.42	1313.61	1139.71	912.94	961.077	1484.22	1517.09	1753.56	1189.9	1043.09	1107.61	2118.33	2012.03	1295.55	2240.67	1290.75	1360.75	1621.97	1706.04	1126.61	12239.5	5636.14	3883.36	716.172	649.17	688.403	542.411	638.57	515.324	1628.68	1438.51	2154.74	1010	729.788	982.428
Acaca	1531	1652.04	1479.65	1110.86	1193.56	1046.22	1537.84	1421.04	1532.71	1319.66	1188.31	905.964	506.419	717.892	855.146	584.619	732.126	988.267	843.57	880.505	704.63	1825.07	1611.29	1277.14	1516.03	1486.43	1436.59	902.955	727.336	829.832	1152.9	1037.37	1447.14	505.545	577.295	503.809
Acacb	70.1222	57.8883	76.7355	235.636	205.871	184.475	195.082	150.436	174.292	342.89	318.373	259.258	82.122	80.9388	21.6594	151.156	270.768	64.5869	213.608	202.19	251.987	4197.65	2224.85	2418.14	31.1379	32.2436	34.4202	79.7663	50.7233	72.2517	256.411	194.04	383.065	125.297	108.924	160.589
Acad10	130.682	84.606	75.0014	134.649	148.276	131.584	136.899	126.135	120.408	267.244	224.816	161.316	97.9147	103.813	59.3629	184.499	247.109	122.096	82.3657	90.3798	126.66	870.528	722.031	523.74	45.7338	67.7115	51.6303	97.8467	94.2004	103.065	81.6716	78.3625	111.727	105.685	108.016	103.911
Acad11	261.365	223.761	260.987	248.861	264.691	279.938	433.515	422.378	408.455	425.162	470.578	362.962	313.748	363.345	312.056	348.993	320.716	347.707	305.93	339.157	416.645	1051.59	900.561	1007.99	127.471	102.105	110.507	125.499	94.2004	99.8773	204.179	173.517	219.199	88.2524	60.8157	82.9186
Acad12	120.058	109.097	123.124	76.9424	63.722	39.9911	227.025	218.711	198.906	98.8363	90.7643	82.0985	121.077	146.042	64.9783	88.9154	122.24	51.3156	98.6579	116.469	131.993	202.785	168.361	284.731	64.2219	52.6645	49.8187	58.4953	60.6868	73.3142	78.8226	68.1008	81.9334	35.9547	42.6618	59.8273
Acad8	429.233	446.408	397.117	334.219	435.025	354.76	412.98	439.736	435.73	456.635	400.759	468.105	473.781	400.295	353.771	592.399	420.611	450.338	303.215	339.157	319.983	696.712	588.698	613.108	306.514	277.295	290.76	230.791	231.878	201.88	266.857	269.604	310.709	224.444	217.847	215.168
Acad9	1048.65	1121.03	926.462	687.673	856.571	741.771	932.056	935.018	1027.79	771.365	730.303	888.68	859.123	768.918	972.268	852.477	784.703	906.87	696.941	739.81	586.636	921.224	898.302	805.354	694.764	642.721	573.368	545.602	506.327	515.324	645.775	599.846	786.348	627.573	626.311	636.059
Acadl	1704.18	1535.15	1439.33	2111.11	1982.73	1691.24	1791.1	1828.38	1933.18	2486.37	1989.83	2035.18	2062.53	1590.62	1635.69	2996.45	2238.44	2379.1	1648.22	1626.84	1526.59	10783.8	8158.16	6277.6	887.43	863.052	867.751	598.779	567.014	563.138	1722.7	1688.53	2402.67	808.436	819.65	843.88
Acadm	984.899	920.647	833.252	621.55	556.342	624.378	1049.56	895.673	946.632	793.451	804.311	715.841	1824.58	1519.36	942.586	1327.06	862.253	686.567	1354.06	1246.68	1059.28	9923.44	6973.98	4748.99	726.875	789.967	704.708	1350.71	1334.2	1227.22	1896.49	1645.61	3011.32	892.33	823.281	834.434
Acads	948.775	1147.75	913.889	1047.14	1072.25	801.113	1057.55	1091.24	961.932	867.44	924.399	868.516	1096.01	810.267	686.684	1441.54	1009.47	800.7	739.481	613.092	607.969	5114.53	3399.99	2931.49	532.264	554.589	531.701	611.542	677.518	636.452	679.014	695.934	998.098	482.665	476.541	510.107
Acadsb	494.043	492.051	634.26	669.639	694.815	734.031	667.384	637.617	790.301	829.341	846.202	1031.27	768.578	674.783	596.035	1096.99	1041.01	603.4	476.092	568.368	745.961	908.188	954.798	1001.76	315.271	320.286	348.731	393.514	343.288	346.383	456.791	436.591	485.216	282.19	248.709	290.74
Acadvl	1745.62	1754.46	1347.86	1277.97	1367.57	1529.98	1718.09	1490.47	1446.89	1787.34	2224.42	1891.15	2298.36	1575.67	1704.68	3468.81	2444.8	2479.96	2027.46	1797.35	1817.24	18772.1	11718.6	7688.79	1309.74	1273.62	1237.31	1258.18	1272.61	1229.34	2400.76	2179.22	3762.55	1444.73	1524.93	1426.41
Acap2	1790.24	1892.5	2273.02	1965.64	1814.85	2082.12	2769.93	2914.99	3101.33	2615.02	2601.44	2056.78	1390.81	2262.77	1705.48	1054.76	1505	1523.54	1730.59	2033.08	2035.89	756.099	1237.28	1089.05	1550.08	1504.7	1530.79	1875.04	1663.9	1815.85	1705.61	1774.35	1723.79	2301.1	2559.71	2448.72
Acap3	738.408	712.471	637.295	783.851	850.444	637.278	702.75	705.892	668.563	1013.76	798.726	743.207	755.944	769.798	816.641	644.637	634.86	709.571	633.583	638.249	465.976	356.323	422.597	411.51	409.658	421.316	444.745	278.65	273.543	238.006	535.614	490.699	509.69	224.444	265.955	297.037
Acat1	2328.91	2255.42	2123.88	2240.95	2465.55	2154.36	2088.86	1927.9	2187.3	2388.08	2433.88	3016.04	2599.48	1948.69	1602.8	3997.86	3413.52	1853.55	1939.67	2147.69	1613.25	8698.04	7662.12	5753.86	1466.4	1478.9	1451.08	1396.44	1465.54	1466.28	2212.73	2142.84	3099.64	1920.85	1854.42	2068.77
Acat2	2237.54	2542.63	2204.52	884.838	979.113	986.878	2377.49	2058.66	2174.66	1131.92	1209.26	1132.1	1178.14	750.443	1064.52	813.576	712.41	718.418	748.533	765.899	1008.61	1610.69	1055.36	1076.58	1516.03	1478.9	1638.58	1013.56	1072.44	1105.03	884.142	821.873	1130.04	857.465	759.742	830.235
Acat3	12.7495	11.1324	9.97128	0	1.22542	7.74022	34.2248	21.9868	16.6309	3.86511	5.58549	4.32097	8.42277	17.5954	10.4286	3.33433	3.94323	4.42376	13.5768	10.2493	23.9988	5.79386	1.12994	4.15666	1326.28	1273.62	1286.23	1041.22	1021.71	861.707	782.528	800.417	857.641	901.047	1040.22	974.031
Acbd3	1061.4	1026.4	1025.31	1356.11	1295.27	1615.13	1209.28	1178.03	1260.62	1968.44	2125.28	2087.03	1029.68	1053.96	876.004	1349.29	1667.99	1227.15	941.323	987.656	703.297	1455.71	1627.11	1026.7	700.603	726.555	729.164	661.529	739.111	710.829	738.843	807.88	716.12	848.749	929.482	943.592
Acbd4	254.99	323.952	260.554	253.669	297.778	339.28	382.177	403.863	441.717	426.818	477.56	406.171	462.2	383.579	337.727	351.216	295.742	240.652	371.098	395.994	480.642	1194.98	649.715	598.56	164.447	184.863	140.398	158.469	153.981	147.691	344.73	324.645	424.564	192.848	196.97	200.474
Acbd5	610.913	585.563	652.469	693.684	604.134	673.399	733.552	713.993	769.679	819.955	808.5	805.141	506.419	545.457	499.771	535.715	649.319	484.844	498.72	533.893	532.639	692.367	731.071	807.432	550.752	505.149	539.853	548.792	515.385	548.263	576.449	555.068	723.568	391.144	466.556	450.279
Acbd6	583.29	505.409	504.633	678.055	838.19	678.559	713.017	573.971	591.396	726.088	788.951	679.833	436.931	459.24	454.046	635.745	479.76	670.642	461.61	410.902	449.977	1812.03	1038.41	1102.56	385.332	387.997	411.23	445.628	447.452	482.386	383.666	355.43	413.924	580.723	565.495	573.083
Accs	341.049	357.349	372.839	382.308	321.061	295.418	371.91	451.308	510.237	401.971	365.85	423.455	279.004	252.494	157.231	285.641	322.03	166.333	252.528	275.798	289.318	260.724	245.197	256.674	117.74	107.479	96.0142	68.0673	48.006	58.4389	135.803	133.403	140.457	21.7907	17.2462	33.5873
Acd	1060.33	1033.08	1207.39	1630.22	1808.72	1732.52	1497.91	1584.21	1478.16	1954.09	2115.51	2085.59	1143.39	1265.99	1003.55	1473.77	1669.3	1174.95	1188.42	1115.31	1328.6	1756.99	1457.62	1320.78	477.772	447.111	456.52	634.94	604.151	658.765	728.396	721.122	750.17	762.675	714.358	717.928
Ace	27.6239	16.6986	52.4576	2277.01	3624.8	7367.4	192.8	140.021	146.352	7506.59	6474.98	3498.55	496.943	745.165	351.364	78.9124	177.445	477.766	162.016	153.739	179.324	95.5987	279.095	314.867	21.4073	23.6453	8.15215	4.2542	0	3.18757	96.8663	84.8927	93.6382	26.1489	19.0616	38.8353
Acer2	2.12492	5.56618	1.73414	13.2245	12.2542	10.3203	9.12662	9.2576	7.98284	27.0557	27.9275	11.5226	5.26423	12.3168	5.61541	48.9035	11.8297	21.234	91.4169	44.724	63.3301	1352.87	714.121	147.562	0	2.14957	1.81159	27.6523	38.9482	37.1884	84.5206	69.0336	158.547	51.2082	29.954	49.3313
Acer3	312.363	295.008	292.635	278.916	310.032	318.639	297.756	276.571	274.078	312.521	300.22	316.871	215.833	169.795	336.122	257.855	253.681	325.589	143.914	170.51	169.991	263.621	211.299	220.303	173.205	193.461	175.724	134.007	163.945	158.316	129.155	118.477	143.65	134.013	136.155	118.605
Acin1	4571.76	4585.42	3833.74	3772.58	4188.5	2785.19	4203.95	4697.08	4274.15	3913.7	3074.81	3363.16	3452.28	3827.88	3979.72	3012.01	2836.5	3827.43	3014.04	2842.77	2687.86	2326.24	1888.13	1711.51	2598.07	2642.9	2707.42	2965.18	2989.96	3181.2	2165.25	2047.69	1988.75	2440.56	2625.06	2537.94
Ackr3	239.053	266.064	208.096	708.11	1094.3	1145.55	357.079	321.702	342.597	1058.49	1340.52	1459.05	389.553	253.374	296.814	286.752	386.437	301.7	248.002	248.778	117.327	124.568	271.185	349.16	108.01	152.619	105.978	577.508	523.537	775.643	115.86	81.1612	96.8304	298.533	316.786	242.458
Acly	9499.44	10805.1	9235.14	4757.2	5701.89	4071.35	9301.17	8456.82	8889.56	4977.7	5014.38	4387.23	2989.03	3233.15	4401.68	2562.99	3071.78	4272.46	3731.8	3365.48	3257.16	5249.24	4155.92	3328.45	5129.97	5301.91	5534.4	3291.69	3274.37	3263.01	3126.31	2969.38	3817.89	2016.73	2222.95	2066.67
Aco1	1638.31	2032.77	1803.93	1514.8	1519.52	1319.71	1638.23	1573.79	1599.23	1603.47	1554.16	1647.73	1110.75	1353.96	1728.74	1724.96	1652.21	1891.6	1825.62	1706.04	1338.6	7194.53	7089.24	5688.39	1018.79	1035.02	1090.58	763.63	700.162	754.392	1642.93	1646.55	2571.86	634.11	625.403	725.275
Aco2	8764.22	9023.9	7590.31	6157.8	6630.77	6110.9	7726.83	7735.88	7949.58	6839.03	6941.37	7417.67	8300.64	7111.17	8280.32	11056.6	8270.27	8720.11	8303.55	7691.6	5951.03	58374.6	45379.5	25468.9	4431.31	4511.95	4498.17	4481.8	4387.56	4404.16	7091.18	6817.54	9606.43	5103.39	5620.46	5212.32
Acot1	60.5601	41.1898	36.8504	302.961	207.097	198.666	149.448	99.5192	101.116	357.798	255.536	244.855	127.394	65.9827	28.8792	348.993	268.14	182.259	62.4531	51.2463	79.3292	214.373	125.423	293.045	38.9224	48.3653	47.1013	5.31776	2.71732	6.37515	49.3828	48.5101	63.8442	1.08954	0	0
Acot11	82.8717	31.1706	61.5618	147.874	161.756	292.838	196.222	189.781	178.949	372.155	492.92	277.983	52.6423	98.5342	19.2528	63.3522	143.271	39.8138	84.176	105.288	83.9957	86.9079	116.384	128.857	19.4612	22.5705	28.0796	34.0336	34.4194	25.5006	52.2318	61.5705	39.3706	42.4919	36.3079	43.0337
Acot13	393.11	331.745	475.587	541.001	539.186	504.404	718.722	715.15	686.524	742.653	614.404	616.459	568.537	455.72	269.54	673.534	558.624	271.619	458.895	462.148	649.966	1410.81	832.765	985.129	206.289	203.134	200.18	291.413	258.145	357.008	396.962	424.464	463.935	519.709	553.695	511.156
Acot2	117.933	142.494	279.196	129.84	132.346	198.666	213.335	274.256	371.202	166.2	132.655	243.415	138.976	162.757	97.8685	315.65	279.969	137.136	419.975	337.294	281.985	1449.91	1293.78	347.081	43.7877	54.814	76.0867	74.4486	63.4041	65.8765	434.949	354.497	421.372	151.446	110.739	157.44
Acot6	3.18737	2.22647	4.33534	18.0334	9.80339	10.3203	10.2675	10.4148	5.32189	25.9514	13.9637	10.0823	5.26423	4.39885	1.6044	15.5602	34.1747	10.617	7.24094	9.31751	12.666	13.0362	32.7682	44.6841	0	2.14957	4.52897	1.06355	0.905773	0	3.79868	7.4631	8.51257	0	0	0
Acot7	2246.04	2318.87	1795.26	2222.91	2706.96	1555.78	1614.27	1386.33	1553.33	2024.76	1880.91	2094.23	1481.35	1158.66	1468.03	2297.35	1535.23	2717.96	928.651	906.594	775.293	1097.94	645.195	1435.09	1490.73	1512.22	1476.44	1822.93	1839.62	1578.91	705.604	764.034	784.22	1027.43	906.789	927.848
Acot8	162.556	177.005	144.367	100.987	134.797	87.7225	171.124	167.794	156.996	140.8	178.736	156.995	204.252	129.326	155.627	207.84	136.699	128.289	113.14	115.537	101.328	179.61	109.604	143.405	139.148	165.517	149.456	131.88	128.62	133.878	145.299	143.665	162.803	176.505	137.97	170.036
Acot9	1715.87	1913.65	1674.74	861.995	1094.3	946.887	1545.82	1456.92	1623.18	875.17	941.156	1235.8	1372.91	984.462	1493.7	734.664	623.03	920.142	992.009	970.885	710.63	692.367	585.308	614.147	962.356	974.83	1001.81	322.256	307.963	294.319	696.108	669.813	660.788	254.952	232.37	215.168
Acox1	1468.32	1352.58	1762.75	2512.65	2358.94	2079.54	2140.19	1971.87	1906.57	3058.96	2767.61	2167.69	1145.5	1821.12	1189.66	2311.8	2546.01	2419.8	1969.54	1841.14	1707.25	13657.6	12398.8	7947.54	866.023	831.884	935.685	1586.82	1627.67	1617.16	2396.97	2162.43	3699.77	1282.38	1409.65	1137.77
Acox2	1.06246	2.22647	5.63594	18.0334	20.8322	14.1904	4.56331	9.2576	14.6352	7.73021	20.9456	12.9629	2.10569	10.5572	1.6044	45.5692	52.5764	9.73227	12.6717	13.9763	24.6654	412.813	242.937	166.267	0	0	0	19.1439	7.24618	5.31262	9.49669	9.32887	12.7688	2.17907	1.81539	2.0992
Acox3	431.358	375.161	430.499	488.103	354.147	340.57	618.329	719.779	579.421	493.629	409.137	393.209	401.134	480.354	240.66	424.571	449.528	280.466	443.508	452.831	435.977	486.684	413.558	458.272	146.932	163.367	156.702	224.409	179.343	170.004	298.196	276.135	277.722	144.908	188.801	170.036
Acp1	585.414	482.031	460.413	352.252	348.02	352.18	503.105	466.352	551.481	421.849	358.868	481.068	512.736	414.371	590.42	419.014	402.209	417.603	314.981	331.703	300.651	301.281	326.552	300.319	625.677	621.226	595.107	516.886	499.987	467.511	508.073	514.954	516.074	531.694	583.649	594.075
Acp2	1167.64	1166.67	1279.79	1149.33	1084.5	1153.29	1536.7	1655.95	1684.38	1400.27	1318.18	1306.37	1099.17	1295.02	1213.73	895.823	1177.71	1090.9	1121.44	1182.39	1089.94	548.969	656.495	627.656	475.826	512.672	526.266	499.869	442.017	414.385	617.285	682.873	565.022	417.292	401.202	451.329
Acp5	41.4359	22.2647	19.509	72.1335	35.5373	32.2509	118.646	76.3752	41.9099	95.5233	58.6477	37.4484	30.5325	38.7098	8.82421	30.009	22.345	1.7695	53.402	27.9525	20.6656	10.1393	2.25988	11.4308	30.1648	20.4209	23.5506	157.406	191.118	155.129	18.0437	22.3893	13.8329	104.595	92.5851	88.1666
Acp6	344.236	284.989	279.629	265.692	287.974	250.267	383.318	349.475	338.606	289.883	335.13	298.147	171.614	203.227	174.88	225.623	224.764	299.931	210.892	225.484	326.65	1274.65	768.359	602.716	148.878	116.077	125	92.5289	91.4831	99.8773	164.293	148.329	234.096	155.804	154.308	150.093
Acpp	25.499	21.1515	7.80361	1.20222	3.67627	0	78.7171	30.0872	27.2747	0.552158	0	0	8.42277	9.67746	0.802201	0	0	0	6.33583	4.65875	4.66643	0	0	0	1.94612	4.29914	0	0	1.81155	0	4.74835	2.79866	1.06407	0	0	0
Acrbp	28.6864	30.0574	33.3821	36.0667	36.7627	36.121	18.2532	71.7464	53.2189	53.0072	75.4042	51.8517	52.6423	55.4255	32.8902	33.3433	30.2314	20.3493	39.8252	35.4065	89.3287	44.9024	22.5988	57.1541	9.7306	18.2713	6.34056	23.3981	27.1732	25.5006	13.2954	23.3222	14.897	15.2535	9.07697	11.5456
Acsbg1	47.8106	40.0765	21.6767	113.009	170.334	95.4627	45.6331	12.7292	19.9571	64.0503	58.6477	77.7775	8.42277	17.5954	19.2528	200.06	111.725	338.86	3.62047	9.31751	19.3323	46.3509	46.3275	219.264	79.7909	88.1324	49.8187	3.19065	0	1.06252	25.6411	7.4631	9.57664	0	0	0
Acsf2	832.967	767.02	831.518	1613.39	1533	1904.09	1432.88	1365.5	1190.11	2243.42	2385.01	1775.92	786.476	902.643	616.893	1160.35	1374.87	967.918	772.971	716.516	1038.61	3860.16	2769.48	2355.79	413.55	415.942	421.194	596.652	587.847	643.89	601.141	570.927	656.532	655.901	647.188	696.936
Acsf3	435.608	489.824	379.342	391.925	515.903	399.911	508.809	474.452	500.923	437.309	456.614	540.122	400.082	404.694	289.595	530.158	498.161	486.613	366.573	367.11	295.318	1762.78	1099.43	799.119	235.48	238.602	230.072	174.422	174.814	167.879	271.605	205.235	321.349	137.282	140.693	179.482
Acsl1	368.673	384.067	378.475	442.419	373.754	549.555	478.007	448.994	522.876	579.766	583.684	604.936	285.321	311.438	483.727	1371.52	800.476	857.324	3315.45	2808.3	1321.93	9583.05	10776.2	9803.49	159.582	170.891	123.188	70.1944	61.5926	49.9387	4924.99	4343.52	8620.04	100.237	127.078	95.5138
Acsl3	1266.45	1173.35	1128.49	1499.17	1764.61	2022.78	1751.17	1433.77	1436.25	2495.75	2387.8	1751.43	997.045	826.983	687.486	864.702	1005.52	871.48	541.261	540.416	851.956	2056.82	1630.5	1104.63	967.221	967.307	910.323	513.695	535.312	582.263	457.741	459.913	506.498	471.769	493.787	554.19
Acsl4	1369.51	1264.64	1284.99	1018.28	995.044	1013.97	1542.4	1324.99	1439.57	1451.62	1429.89	1175.3	780.159	572.73	961.037	805.796	818.877	1635.91	600.093	635.454	839.29	970.472	1337.85	747.16	1047.99	964.082	938.403	642.385	573.354	623.702	591.644	599.846	639.507	1230.09	1233.56	1161.91
Acsl5	1640.44	1888.05	1341.79	1946.4	2684.9	1478.38	893.268	958.162	1102.96	1570.34	1242.77	1712.55	709.618	570.09	1016.39	1374.85	1274.98	1796.05	632.677	640.113	479.309	808.244	770.618	812.628	1107.34	1203.76	1036.23	457.327	451.981	454.761	432.1	375.953	437.333	565.469	554.603	520.603
Acsl6	32.9362	44.5295	19.509	31.2578	46.5661	24.5107	86.7029	46.288	52.5537	59.6331	23.7383	18.7242	15.7927	13.1965	12.033	32.2318	14.4585	23.8883	19.0075	13.9763	11.3327	2.89693	4.51976	13.5092	31.1379	24.7201	16.3043	1.06355	0	2.12505	6.64769	7.4631	2.12814	0	0	1.0496
Acss2	173.181	185.911	180.35	156.289	162.981	225.756	369.628	282.357	324.636	295.957	351.886	201.645	276.899	210.265	248.682	190.057	230.022	161.91	362.047	319.591	366.648	1956.88	1145.76	794.962	290.945	265.472	233.695	168.041	113.222	120.065	584.047	496.296	1095.99	135.103	137.97	166.887
Acss3	10.6246	1.11324	2.16767	0	1.22542	0	37.6473	11.572	5.32189	3.31295	4.18912	0	65.2765	57.185	9.62641	5.55721	2.62882	0	51.5917	46.5875	73.9962	92.7018	111.864	95.6033	0.97306	2.14957	0.905794	0	0	0	53.1815	65.3021	76.6131	4.35815	1.81539	3.14881
Acta2	7228.97	13769.6	31400.9	23511.9	19954.8	27815.8	13845.1	20965	25002.3	27490.8	51498.2	45361.6	12121.4	19479.9	27460.1	17594.1	15581	27011.5	39430.6	42763.6	46868.9	8147.62	10796.6	18682.1	3690.81	3842.36	3724.62	445.628	445.64	396.322	16923.1	16931.9	15365.2	3350.32	3629.88	3003.96
Actb	56247.6	58257.9	59074.6	47650.2	47127.3	44902.3	72311.4	62900.8	52654.8	57924.7	64410.5	60081.7	39543.9	43323.4	44791.7	30444.6	29043.2	45222.3	44274.7	41022.2	40161.3	29246	26799.9	30420.5	26128.6	27134	27079.6	12888.1	12746.9	12743.9	24004.8	24511.6	21483.6	24688.9	26122.6	23335.8
Actg-ps1	8.49966	6.67942	4.76887	13.2245	11.0288	6.45018	6.84497	10.4148	10.6438	12.1475	5.58549	11.5226	7.36992	4.39885	5.61541	2.22289	5.25764	7.07801	4.52559	5.59051	9.33285	8.69079	3.38982	2.07833	8.75754	3.22436	6.34056	5.31776	5.43464	11.6878	8.54703	9.32887	7.4485	7.62675	9.98467	6.29761
Actg1	15820	17851.9	18052.8	19585.4	20322.4	17366.5	17170.6	16186.9	15492	20311.1	24334.6	21625	9170.29	10769.3	10645.2	9380.58	9521.59	16237	9849.49	9676.23	11881.4	8551.74	9906.18	6456.34	17279.6	17164.3	18042.5	11891.6	12097.5	10568.9	11981	12146.2	10869.5	12986.2	13995.8	13005.6
Actg2	9.56212	28.9442	195.957	10.82	7.35254	6.45018	15.9716	54.3884	270.086	29.8165	64.2332	70.5759	34.7439	180.353	412.331	38.9005	39.4323	113.248	118.57	247.846	395.98	15.9331	21.4688	30.1358	7.78448	8.59828	3.62318	0	0	1.06252	72.1749	62.5034	62.7802	14.164	17.2462	10.496
Actl6a	1721.18	1861.33	1596.27	1222.66	1283.02	1204.89	1650.78	1692.98	1720.97	1269.96	1270.7	1692.38	1654.02	1218.48	2496.45	1808.32	1114.62	2133.14	1159.46	1224.32	879.954	867.631	923.16	708.711	1163.78	1234.93	1135.87	944.433	1063.38	992.398	1019.95	1031.77	1034.28	1089.54	1004.82	971.931
Actn1	7810.13	9605.01	8840.19	8278.52	8276.51	7355.79	8396.49	9230.99	8981.36	10480	11272.9	9294.41	4538.82	6647.54	7460.47	3741.12	4395.39	8038.85	6418.19	6576.3	6241.68	1644.01	2270.05	3300.39	4350.55	4303.44	4560.67	1545.34	1403.04	1445.03	3759.74	3722.22	2902.78	2004.75	2285.58	1876.69
Actn3	23.3741	21.1515	16.9078	44.4823	44.1152	23.2207	45.6331	35.8732	38.5837	57.9766	33.513	31.6871	40.0082	60.7041	14.4396	27.7861	31.5458	9.73227	27.1535	21.4303	31.3317	14.4847	2.25988	11.4308	10.7037	17.1966	11.7753	277.587	291.659	329.383	14.245	4.66444	9.57664	518.619	619.957	609.819
Actn4	8482.67	9797.6	9066.93	8820.72	10172.2	8000.81	8688.55	8934.74	9173.62	9366.81	11518.7	9480.22	5540.08	5914.69	8833.84	5783.95	6030.51	10953.2	6915.1	6986.27	7034.3	6444.22	5506.19	6578.96	5485.14	5409.39	5586.03	4931.69	4860.38	4831.3	5154.81	5030.13	4802.15	7621.31	8416.17	7108.95
Actr10	1508.69	1482.83	1415.49	1083.2	1139.64	1181.67	1610.85	1534.45	1565.97	1456.59	1452.23	1518.1	1761.41	1207.92	1638.09	1364.85	1172.45	1455.42	1143.16	1146.05	1133.27	1068.97	1068.92	1004.87	877.7	864.127	838.765	665.783	645.816	597.139	868.948	849.86	808.694	854.196	820.558	847.029
Actr1a	3562.42	3923.05	3627.81	3140.21	2977.78	2968.37	3563.95	3440.36	3799.83	3207.49	3189.32	3452.46	3409.12	2976.26	3904.31	3358.78	2790.49	3636.33	2710.83	2672.26	2189.89	3060.61	2914.11	2449.31	1976.28	1917.42	1934.78	1951.62	1957.38	1841.36	1975.31	1873.24	1770.61	1939.37	2245.64	1938.61
Actr1b	2287.47	2525.93	1985.59	2503.03	2471.68	2605.87	2534.92	2602.54	2321.68	2994.35	3239.59	3040.52	1809.84	1908.22	2469.98	2590.77	2206.89	3260.31	1766.79	1781.51	1539.92	3093.92	2548.01	2077.29	1697.02	1653.02	1519.92	1515.56	1556.12	1579.97	1456.79	1431.98	1376.91	1820.62	1779.99	1628.98
Actr2	3335.06	3503.36	3732.29	3123.38	3171.4	3456.01	3408.79	3322.32	3696.72	3275.95	3432.29	3891.76	2436.29	2436.08	3522.47	2192.88	2489.49	3393.02	2298.09	2469.14	2023.9	1580.28	1987.56	1537.97	2830.63	2840.66	2840.57	1898.44	1821.51	1843.48	2274.46	2319.16	2079.19	2704.23	2748.51	2331.17
Actr3	3071.57	3317.45	3381.56	3482.85	3796.36	3655.96	3343.77	3257.52	3529.75	4320.08	4323.17	5365.21	2800.57	2558.37	3243.3	3149.83	2848.33	4213.19	2441.1	2612.63	2169.89	2888.24	3092.64	2323.58	3264.61	3249.08	3136.76	2521.68	2540.69	2603.19	3024.7	3249.25	2715.51	4043.27	4438.64	3942.31
Actr3b	19.1242	15.5853	14.3066	115.414	71.0746	60.6317	21.6757	9.2576	21.9528	128.653	85.1788	74.8969	196.882	256.013	77.0113	158.936	106.467	44.2376	81.4606	133.24	94.6618	34.7632	41.8077	95.6033	8.75754	4.29914	4.52897	2.1271	0	3.18757	41.7855	31.7182	40.4347	16.343	14.5232	18.8928
Actr5	161.494	151.4	113.152	155.087	183.813	148.354	127.773	124.978	139.7	131.414	153.601	136.831	87.3862	82.6983	124.341	177.831	159.044	151.292	94.1323	73.6083	97.9949	146.295	128.813	162.11	119.686	91.3567	96.92	122.308	124.997	133.878	85.4703	78.3625	72.3568	148.177	143.416	127.002
Actr6	183.805	169.212	156.506	141.863	139.698	190.925	223.602	239.54	226.181	193.807	216.438	226.131	233.732	182.112	207.77	245.629	226.079	228.266	126.717	163.988	158.658	208.579	299.434	218.225	137.201	160.143	159.42	171.232	177.531	155.129	123.457	138.067	155.354	241.877	230.555	237.21
Actr8	618.351	510.976	515.905	494.114	463.21	438.612	638.864	632.989	564.121	541.667	589.27	530.039	599.07	584.167	526.244	561.279	453.471	516.695	427.216	422.083	477.975	787.965	611.297	484.251	352.248	338.557	376.81	387.133	383.142	372.946	303.894	313.45	325.606	434.725	506.495	451.329
Acvr1	666.161	657.923	724.869	1122.88	1100.43	1286.17	841.931	785.739	870.795	1230.21	1629.57	1372.63	510.63	673.903	622.508	551.276	755.786	785.659	640.824	734.22	709.297	275.208	484.744	541.405	366.843	367.576	327.897	444.564	494.552	491.949	393.163	350.766	344.759	354.099	383.956	414.593
Acvr1b	429.233	356.236	345.527	569.855	492.62	541.815	578.4	513.797	443.713	678.602	759.627	456.583	297.956	291.204	231.034	421.237	550.738	532.62	222.659	184.487	367.981	366.462	435.027	561.15	258.834	235.378	264.492	579.635	565.202	585.451	230.77	247.215	210.686	733.258	780.619	832.334
Acvr1c	7.43721	12.2456	8.67068	7.21335	3.67627	7.74022	13.6899	2.3144	12.6395	16.0126	11.171	11.5226	6.31708	3.51908	2.4066	10.003	2.62882	1.7695	85.0811	86.6528	65.9966	163.677	239.547	171.462	2.91918	6.44871	9.96373	0	0.905773	3.18757	121.558	142.732	219.199	0	0	0
Acvr2a	260.302	296.121	491.627	220.007	243.859	316.059	408.416	504.539	650.602	295.405	323.959	322.633	447.46	491.791	535.068	216.731	240.537	266.31	703.277	609.365	551.305	169.47	292.654	222.382	248.13	198.835	224.637	275.46	252.711	285.819	566.953	620.37	616.097	259.31	275.94	287.591
Acvr2b	22.3116	21.1515	17.3414	72.1335	72.3	51.6015	29.6615	24.3012	19.9571	52.455	43.2876	31.6871	17.8984	13.1965	10.4286	14.4488	23.6594	18.5798	12.6717	13.0445	19.999	105.738	39.5479	43.645	7.78448	7.5235	8.15215	44.6691	29.8905	28.6882	9.49669	13.9933	9.57664	28.3279	44.4772	45.1329
Acvrl1	0	0	0.867068	3.60667	0	7.74022	6.84497	1.1572	7.31761	8.28237	8.37824	7.20162	4.21139	1.75954	0.802201	1.11144	2.62882	0	3.62047	2.79525	4.66643	18.8301	6.77963	8.31333	0	1.07479	0.905794	20.2075	17.2097	12.7503	0.949669	7.4631	10.6407	28.3279	20.877	25.1904
Acy1	333.612	323.952	366.336	513.35	512.227	525.045	363.924	351.789	345.923	743.757	557.153	645.265	327.435	328.154	415.54	577.95	599.371	733.459	336.704	286.979	264.653	488.133	438.416	415.666	155.69	187.013	173.912	147.834	218.291	192.317	251.662	223.893	204.302	198.296	226.017	205.722
Acy3	160.431	123.569	127.459	187.547	191.166	167.705	316.009	193.252	210.88	197.673	212.249	200.205	221.098	156.599	67.3849	148.933	148.528	60.1631	132.147	112.742	116.661	772.032	494.913	450.998	85.6292	98.8802	75.1809	134.007	138.583	114.753	83.5709	105.416	133.009	154.714	160.662	171.085
Acyp1	132.807	154.74	134.829	173.12	155.629	157.384	217.898	189.781	189.592	271.11	182.925	260.699	200.041	146.042	102.682	326.764	251.052	145.984	99.563	122.991	185.324	320.111	214.688	258.752	94.3868	94.5811	85.1446	118.054	148.547	131.753	126.306	98.886	125.56	159.072	173.37	166.887
Acyp2	40.3734	40.0765	37.2839	69.729	61.2712	55.4716	35.3657	39.3448	43.9056	49.6942	40.4948	63.3743	69.4879	24.6335	54.5497	217.843	86.7511	92.8989	52.4968	49.3828	53.3306	230.306	170.621	156.914	26.2726	40.8418	38.0433	5.31776	5.43464	4.2501	56.0305	60.6377	91.5101	8.71629	9.07697	12.5952
Ada	341.049	352.896	410.557	229.625	205.871	201.246	400.431	388.819	436.395	228.041	213.645	259.258	675.927	397.656	803.806	254.52	180.074	300.815	390.106	433.264	250.654	101.393	96.0448	145.483	148.878	164.442	183.876	14.8897	19.927	22.313	310.542	395.544	347.951	64.2826	27.2309	33.5873
Adal	220.991	190.363	252.75	275.31	270.819	254.137	297.756	354.103	308.67	356.142	325.355	337.036	221.098	250.734	217.397	237.849	285.227	237.998	236.236	208.712	141.993	99.9441	151.412	149.64	123.579	90.2819	86.0504	105.292	95.1062	86.0645	155.746	133.403	135.137	78.4466	71.7081	69.2737
Adam10	2335.28	2604.97	3190.81	5085.41	4809.79	5874.83	3493.22	3426.47	3680.09	7517.63	8580.71	6854.5	2242.56	2839.9	2387.35	5490.53	7928.52	6065.86	1929.71	2408.58	2197.89	1309.41	2489.26	2126.13	1950.01	1889.47	1907.6	2513.17	2561.53	2787	1908.84	2026.23	1780.19	2516.83	2516.14	2697.48
Adam11	33.9987	24.4912	39.4516	68.5268	56.3695	68.3719	86.7029	43.9736	57.2104	115.953	107.521	67.6952	34.7439	50.1468	27.2748	63.3522	101.21	32.7358	55.2122	22.362	45.9976	143.398	125.423	188.089	20.4342	23.6453	17.2101	154.215	180.249	136.003	37.9868	41.9799	37.2425	84.9838	93.4928	93.4146
Adam12	256.052	440.842	662.873	658.819	345.569	264.457	678.793	598.273	667.898	692.406	554.36	447.941	893.867	1350.45	2310.34	1230.37	1055.47	1761.54	495.1	589.798	578.637	466.406	818.076	991.364	194.612	212.807	228.26	35.0972	43.4771	69.0641	533.714	441.256	678.877	329.04	247.801	375.758
Adam15	1768.99	1821.26	1490.92	1661.47	1773.19	1505.47	1914.31	1791.35	1731.61	1888.38	2079.2	1858.02	1094.96	1181.53	1241.01	1182.58	1476.08	1347.48	1073.47	1008.15	1309.93	1980.05	1493.78	1494.32	920.514	899.595	773.548	759.375	740.016	642.827	652.423	688.471	685.262	780.108	912.235	872.219
Adam17	1225.01	1368.17	1224.3	1365.73	1278.12	1364.86	1897.2	1698.77	1597.9	1903.29	1734.3	1444.65	1228.67	1543.99	1159.18	810.242	949.004	979.42	1124.16	1185.19	1241.94	827.074	888.132	801.197	790.124	787.817	687.498	729.596	710.126	703.391	950.619	946.88	871.474	837.853	871.389	921.551
Adam19	509.98	467.559	695.822	1721.59	1486.44	2146.62	871.593	902.616	895.409	2591.83	3506.29	2573.86	501.155	1072.44	308.045	1441.54	2107	1662.45	910.549	1004.43	425.978	376.601	951.409	1092.16	174.178	168.741	160.326	17.0168	24.4559	38.2509	550.808	534.544	439.461	190.669	147.955	182.631
Adam1a	46.7482	36.7368	27.7462	19.2356	23.283	15.4804	49.0556	77.5324	55.8799	38.0989	9.77461	27.3662	41.061	66.8625	51.3409	13.3373	13.1441	13.2713	48.8764	40.0653	46.6643	5.79386	1.12994	7.27416	2.91918	9.67307	21.7391	18.0804	3.62309	13.8128	25.6411	25.1879	24.4736	13.0744	8.16927	15.744
Adam21	0	2.22647	2.6012	0	2.45085	2.58007	4.56331	2.3144	8.64808	1.10432	0	5.7613	0	2.63931	5.61541	1.11144	2.62882	1.7695	1.81024	3.727	3.33316	0	0	1.03917	1.94612	8.59828	0.905794	4.2542	0.905773	2.12505	0.949669	4.66444	5.32035	0	0	1.0496
Adam22	468.544	394.086	489.026	92.5713	60.0457	30.9609	784.89	571.657	552.147	93.3147	78.1969	67.6952	1131.81	1112.03	721.179	62.2408	74.9214	41.5833	1076.19	878.641	573.304	18.8301	24.8587	28.0575	134.282	138.647	165.76	9.57196	4.52886	8.5002	460.59	544.806	433.077	11.9849	9.98467	7.34721
Adam23	66.9349	37.85	85.8397	70.9313	17.1559	72.242	86.7029	130.764	206.889	300.926	241.573	243.415	176.878	285.925	210.979	693.54	571.768	200.839	196.411	221.757	263.986	1021.17	1150.28	1332.21	22.3804	38.6923	31.7028	29.7794	24.4559	37.1884	75.0239	92.3558	118.112	50.1187	50.831	67.1745
Adam33	2.12492	1.11324	4.33534	0	0	1.29004	9.12662	10.4148	8.64808	3.86511	0	1.44032	7.36992	7.91792	0.802201	5.55721	6.57205	1.7695	22.6279	13.0445	16.6658	5.79386	2.25988	8.31333	5.83836	0	0.905794	18.0804	13.5866	6.37515	6.64769	4.66444	2.12814	18.5221	16.3385	8.39682
Adam4	1.06246	6.67942	1.73414	1.20222	1.22542	1.29004	1.14083	1.1572	1.33047	1.10432	5.58549	2.88065	5.26423	2.63931	3.2088	4.44577	0	2.65425	2.71535	5.59051	5.99969	0	1.12994	0	0.97306	3.22436	4.52897	2.1271	1.81155	2.12505	0.949669	1.86577	2.12814	1.08954	2.72309	0
Adam5	26.5615	27.8309	29.4803	20.4378	22.0576	12.9004	34.2248	31.2444	39.9142	15.4604	13.9637	10.0823	11.5813	11.437	2.4066	4.44577	5.25764	0	5.43071	7.45401	11.3327	4.3454	1.12994	8.31333	13.6228	16.1218	2.71738	0	0	0	5.69802	5.59732	9.57664	0	0	0
Adam8	163.619	109.097	78.0361	42.0779	74.7508	37.4111	84.4213	45.1308	53.8842	50.2464	50.2694	34.5678	37.9025	32.5515	44.1211	25.5632	22.345	22.1188	16.2921	14.908	42.6645	18.8301	20.3389	46.7625	90.4945	98.8802	102.355	13.8262	7.24618	22.313	4.74835	11.1946	4.25628	7.62675	3.63079	4.19841
Adam9	2431.97	2728.54	3069.42	2906.98	3309.87	3333.45	3506.91	3372.08	3712.02	4364.81	4401.37	3739.08	2413.12	2855.73	3337.16	2698.58	3387.23	3265.62	1864.54	2231.54	2459.87	1270.3	1978.52	1852.83	1885.79	1794.89	1757.24	1482.59	1430.22	1460.97	1843.31	1816.33	1597.17	1967.7	2095.87	2086.61
Adamts1	2599.84	3341.94	5981.47	3357.81	2023.17	10717.6	11126.5	13759.1	15661	9428.65	20748.7	18090.5	13739.6	21114.5	9161.94	6028.47	8752.66	7526.58	14402.2	14978.8	14740.6	3189.52	5579.64	8838.11	1517	1263.95	1717.39	434.992	426.619	521.7	9528.98	9971.63	10107.6	2132.22	2769.38	2350.06
Adamts10	847.842	754.774	829.35	1275.56	1101.66	1130.07	1195.59	1588.84	1287.9	1903.84	1872.54	1647.73	812.797	1106.75	389.068	961.398	863.567	524.658	1132.3	1007.22	1425.93	766.238	590.958	1281.29	282.187	294.491	305.253	721.088	699.257	640.702	604.939	561.598	537.356	931.554	861.404	823.938
Adamts12	157.244	139.155	225.871	363.072	372.529	764.992	455.19	428.164	479.636	606.822	790.347	816.664	531.687	1189.45	193.33	364.553	672.978	266.31	630.867	667.134	592.636	703.954	1025.98	1085.93	76.8717	74.1602	54.3476	0	0	0	320.039	332.108	476.704	0	0.907697	3.14881
Adamts14	890.34	985.214	561.426	278.916	289.2	322.509	692.483	634.146	500.258	382.646	356.075	485.389	170.561	183.872	146.001	317.873	287.856	282.236	324.937	221.757	162.658	104.29	65.5365	142.366	378.52	451.41	434.781	28.7159	43.4771	30.8132	174.739	195.906	161.739	315.966	230.555	233.012
Adamts15	0	0	2.6012	36.0667	9.80339	9.03025	12.5491	8.1004	5.32189	11.5953	4.18912	1.44032	34.7439	13.1965	15.2418	156.713	63.0917	13.2713	13.5768	9.31751	9.33285	121.671	136.723	72.7416	3.89224	1.07479	1.81159	0	0	0	18.0437	13.0604	19.1533	2.17907	1.81539	0
Adamts16	172.118	193.703	346.827	399.139	247.536	408.942	849.917	1078.51	1035.11	1269.41	1230.2	972.219	64.2236	143.402	26.4726	296.755	488.961	87.5904	232.615	212.439	280.652	49.2478	90.3951	296.162	20.4342	23.6453	24.4564	151.024	146.735	141.316	183.286	181.913	136.201	9.80583	12.7078	13.6448
Adamts17	4.24983	1.11324	2.6012	2.40445	0	14.1904	6.84497	6.9432	7.98284	2.20863	5.58549	10.0823	20.0041	68.622	0.802201	1.11144	3.94323	2.65425	97.7527	97.8339	32.665	5.79386	18.079	5.19583	1.94612	4.29914	4.52897	0	0.905773	0	35.1378	27.9866	53.2035	3.26861	0	1.0496
Adamts18	9.56212	20.0383	15.6072	0	6.12712	0	67.3088	45.1308	37.9185	0	1.39637	0	4.21139	6.15838	0.802201	1.11144	0	0	13.5768	10.2493	9.99948	0	0	1.03917	2.91918	4.29914	1.81159	0	0	0	4.74835	5.59732	11.7048	0	0	0
Adamts2	590.727	415.237	547.553	2136.35	1735.2	3062.55	1666.75	1397.9	1336.46	3203.62	5086.99	4312.33	1324.48	1884.47	655.398	2548.54	4312.58	1566.01	1739.64	1725.6	1015.28	531.587	951.409	1289.6	277.322	294.491	239.13	151.024	157.604	149.816	681.863	664.216	618.225	1008.91	893.174	1061.15
Adamts3	8.49966	12.2456	6.50301	111.807	88.2305	116.103	14.8308	8.1004	5.32189	103.254	215.041	145.473	1.05285	6.15838	2.4066	73.3552	156.415	150.408	9.05118	7.45401	1.9999	27.5208	51.9772	47.8016	7.78448	5.37393	6.34056	84.0205	75.1792	98.8148	2.84901	4.66444	3.19221	51.2082	88.9543	49.3313
Adamts4	1131.52	841.607	1301.9	492.912	432.574	442.482	1848.14	1680.25	1376.37	575.349	613.008	370.163	415.874	578.888	249.485	158.936	149.843	195.53	665.262	610.297	543.305	50.6963	106.214	169.384	368.79	352.529	495.469	56.3682	88.7657	68.0016	529.916	540.142	402.219	187.4	157.032	185.78
Adamts5	426.046	651.243	806.807	1596.55	828.386	2669.09	1578.91	1684.88	1517.41	3154.48	4475.38	3390.52	547.48	773.317	560.739	832.471	1242.12	359.209	944.943	965.294	1217.94	475.097	666.664	700.398	356.14	283.743	336.05	269.078	271.732	274.131	796.773	829.337	782.092	543.679	646.28	564.686
Adamts6	318.737	372.934	616.919	266.894	196.068	472.153	513.373	903.774	1114.27	765.291	1071.02	1073.04	305.325	658.947	223.012	522.378	1151.42	297.276	680.649	846.962	660.632	91.2533	363.84	746.121	176.124	177.34	166.666	51.0504	43.4771	61.6264	659.071	708.061	561.829	31.5966	27.2309	35.6865
Adamts7	948.775	968.516	914.323	1976.46	1312.43	1215.21	1748.89	1309.95	1035.11	3128.53	2016.36	1404.32	246.366	355.427	145.198	366.776	394.323	223.842	371.098	318.659	263.986	305.626	233.897	483.212	240.346	285.893	334.238	572.19	620.454	473.886	346.629	352.631	269.21	241.877	298.632	299.137
Adamts9	732.034	642.338	1112.45	2297.45	1499.92	3354.09	2410.57	2381.52	2324.34	5205.75	6765.43	3849.99	1241.31	2402.65	1358.13	1878.34	3462.16	2958.61	2342.45	2607.04	2656.53	927.018	1524.29	1994.16	195.585	196.686	240.941	603.033	610.491	595.014	2039.89	2081.27	1861.06	1956.81	2022.35	1934.42
Adamtsl1	36.1236	43.4162	92.7763	15.6289	12.2542	19.3505	270.376	328.645	468.327	76.75	87.9715	46.0904	166.35	347.509	105.891	37.7891	34.1747	4.42376	691.51	777.08	973.95	63.7325	67.7963	35.3316	28.2187	25.7948	17.2101	110.609	129.526	121.128	372.27	379.685	390.514	160.162	133.431	201.524
Adamtsl2	28.6864	12.2456	42.9199	407.554	263.466	301.869	53.6189	50.9168	32.5966	659.277	632.557	396.089	1.05285	3.51908	2.4066	108.921	92.0087	11.5018	8.14606	16.7715	4.66643	236.1	371.75	478.016	8.75754	20.4209	11.7753	6.38131	7.24618	7.43767	9.49669	9.32887	9.57664	31.5966	24.5078	20.992
Adamtsl3	229.491	337.311	407.522	151.48	73.5254	215.436	312.587	504.539	512.232	225.28	456.614	306.789	120.024	288.564	78.6157	103.364	77.5502	48.6613	453.464	508.736	526.639	56.4902	72.3161	83.1333	260.78	243.976	209.238	27.6523	38.9482	22.313	174.739	210.832	180.892	45.7605	47.2002	65.0753
Adamtsl4	564.165	573.317	713.597	123.829	153.178	166.415	1153.38	1259.03	1117.6	235.219	349.093	249.176	1027.58	1480.65	700.322	197.837	220.821	177.835	620.911	709.062	906.62	104.29	137.853	315.906	193.639	225.705	203.804	374.37	407.598	298.569	283.002	291.994	280.915	302.891	374.879	313.831
Adamtsl5	216.741	213.741	265.323	470.07	416.644	531.495	441.5	468.666	441.052	727.192	703.772	688.475	204.252	341.35	162.847	287.864	387.751	250.385	321.317	294.433	364.648	263.621	274.575	475.938	103.144	89.2072	71.5577	240.363	200.176	243.318	168.091	183.779	167.059	390.054	432.064	408.295
Adap1	7.43721	5.56618	2.6012	6.01112	3.67627	0	9.12662	5.786	5.32189	4.41726	11.171	4.32097	2.10569	2.63931	6.41761	20.006	6.57205	1.7695	23.5331	9.31751	7.99959	56.4902	35.0281	19.7442	1.94612	0	5.43476	59.5589	45.2886	40.3759	41.7855	44.7786	73.4209	112.222	68.985	75.5713
Adar	1185.7	1164.45	2320.71	848.771	873.727	737.901	2674.1	6369.23	5482.88	989.467	769.402	687.035	684.35	1127.86	1232.98	504.595	672.978	768.849	1232.77	1150.71	2238.55	247.688	244.067	346.042	592.593	608.328	577.897	455.2	387.671	464.323	763.534	856.39	716.12	394.412	391.217	419.841
Adarb1	637.475	638.998	461.714	302.961	312.483	269.618	673.088	583.229	608.692	459.948	548.775	436.418	603.281	987.101	717.168	227.846	285.227	368.941	804.65	769.626	989.282	176.713	267.796	360.591	361.005	319.211	365.941	206.329	159.416	172.129	643.876	689.403	578.854	247.325	272.309	264.5
Adat1	157.244	165.872	139.598	191.154	213.224	184.475	173.406	223.34	136.374	214.789	238.78	217.489	146.346	150.441	206.968	196.725	206.362	215.879	96.8476	107.151	139.993	118.774	109.604	141.327	81.737	73.0854	85.1446	98.9102	105.07	103.065	48.4331	63.4363	46.8191	90.4315	77.1542	83.9682
Adat2	269.864	287.215	262.722	241.647	246.31	282.518	358.22	282.357	338.606	268.349	276.482	331.275	241.102	145.162	206.166	228.957	189.275	268.08	234.426	210.576	230.655	230.306	210.169	287.849	180.989	181.639	198.369	109.546	135.866	147.691	215.575	233.222	226.647	130.744	131.616	152.192
Adck1	171.056	231.553	198.559	167.109	178.912	194.795	197.363	258.056	256.781	239.637	233.194	262.139	196.882	148.681	180.495	234.514	195.847	205.262	171.067	218.03	193.323	405.57	285.875	267.066	95.3598	123.6	86.9562	75.5121	98.7293	96.6897	128.205	125.94	97.8945	127.476	132.524	139.597
Adck2	198.68	177.005	202.46	206.783	200.969	203.826	245.278	275.414	274.078	263.379	289.049	266.46	269.529	258.652	154.023	293.421	273.397	189.337	191.885	171.442	185.99	435.988	323.163	226.538	92.4407	96.7307	93.2968	159.533	194.741	158.316	143.4	142.732	134.073	177.594	140.693	154.292
Adck5	509.98	454.201	501.165	420.779	452.181	465.703	633.16	644.561	667.233	563.753	515.262	558.846	526.423	482.993	337.727	397.897	398.266	307.894	393.726	351.27	423.978	498.272	331.072	571.541	284.133	329.959	303.441	398.832	397.634	382.509	249.763	272.403	299.004	334.488	261.417	271.847
Adcy1	88.184	135.815	148.269	102.189	98.0339	90.3025	128.914	193.252	246.138	126.444	175.943	156.995	157.927	336.072	302.43	140.042	190.589	137.136	376.529	434.196	513.307	136.156	175.141	129.896	36.9763	45.141	44.3839	283.968	258.145	249.693	206.078	227.624	201.109	468.501	452.941	515.355
Adcy3	861.654	862.758	808.107	1048.34	1078.37	1037.19	1123.72	1176.87	1179.46	1222.48	1378.22	1029.83	647.5	793.552	642.563	565.724	743.956	675.95	846.285	805.965	663.966	514.205	688.133	509.191	476.799	475.055	483.694	82.957	59.781	52.0637	573.6	524.282	505.434	92.6106	74.4312	80.8194
Adcy4	7.43721	3.33971	9.97128	2.40445	2.45085	2.58007	36.5065	33.5588	25.279	2.76079	1.39637	0	17.8984	16.7156	4.01101	1.11144	1.31441	1.7695	19.0075	19.5668	15.9992	1.44847	2.25988	0	1.94612	0	0	1.06355	4.52886	0	2.84901	3.73155	4.25628	1.08954	0	1.0496
Adcy6	2594.52	2375.65	2951.07	2628.06	2312.37	2661.35	3311.82	3623.19	3020.84	3812.65	4071.82	2766.86	2487.88	3109.1	2376.92	2455.18	2515.78	2533.93	2998.66	2797.12	3118.51	2111.86	2030.5	2128.21	1462.51	1436.99	1610.5	2327.05	2466.42	2439.56	2412.16	2352.74	2765.52	2302.19	2346.4	2336.41
Adcy7	1277.07	1240.15	1091.2	1357.31	1776.86	1420.33	1445.43	1211.59	1142.88	1510.15	1558.35	1688.06	116.866	177.713	97.8685	161.159	479.76	474.227	362.047	355.929	292.652	31.8662	143.502	262.909	643.192	693.236	538.042	65.9402	76.9907	43.5635	237.417	229.49	194.725	21.7907	25.4155	36.7361
Adcy9	120.058	126.909	165.61	144.267	124.993	141.904	212.194	219.868	225.515	244.606	220.627	155.555	112.655	261.291	170.869	87.804	140.642	120.326	202.746	205.917	200.656	154.986	290.394	118.465	95.3598	117.152	99.6373	123.372	107.787	165.754	187.085	182.846	224.519	144.908	214.216	192.077
Adcyap1r1	30.8113	28.9442	8.23714	27.6512	8.57796	2.58007	11.4083	11.572	12.6395	17.6691	1.39637	2.88065	5.26423	6.15838	16.8462	3.33433	0	6.19326	0	1.8635	4.66643	0	0	1.03917	23.3534	19.3461	15.3985	22.3346	9.05773	10.6252	3.79868	1.86577	2.12814	1.08954	0	4.19841
Add1	6514.99	6373.28	6468.33	7041.43	6722.67	7179.05	8807.19	7607.44	7684.15	8663.36	8915.84	8407.17	5855.93	6563.96	4722.56	5297.14	6557.59	4891.79	5320.28	5417.2	4717.76	3147.52	3677.95	3807.5	3243.21	3111.5	3067.02	3617.14	3678.34	3805.96	3483.39	3491.8	3226.26	3366.67	3414.76	3540.31
Add2	319.8	234.893	182.518	551.821	580.851	508.274	449.486	310.13	236.824	790.69	617.197	492.591	104.232	135.484	35.2969	156.713	210.306	87.5904	114.045	120.196	115.327	42.0055	54.2371	135.092	122.605	141.872	127.717	2.1271	5.43464	2.12505	92.1179	64.3692	50.0113	10.8954	1.81539	8.39682
Add3	738.408	577.77	765.621	1017.08	753.635	852.714	1356.44	1146.79	1115.6	1474.26	1301.42	1009.67	1079.17	1339.89	885.63	1450.43	1284.18	968.803	1105.15	1090.15	997.282	940.054	1318.64	1035.01	413.55	407.344	371.376	3194.91	3075.1	3256.64	950.619	986.994	970.433	2393.71	2362.74	2685.93
Adgra2	6666.92	6973.31	7295.51	4025.05	4757.09	6247.65	7378.88	7901.36	8557.61	4676.23	6854.8	5751.22	4239.81	5276.86	3259.34	2542.98	3834.13	2817.93	4653.21	4545.08	3600.48	815.486	1375.14	1919.34	3034	2988.98	3400.35	233.981	276.261	262.444	3415.01	3463.81	2933.64	1410.95	1283.48	1421.16
Adgra3	1245.2	1265.75	1216.5	1288.79	1330.81	1074.6	1415.77	1366.65	1304.53	1334.01	1193.9	1100.41	686.456	918.479	841.509	695.763	726.869	911.294	1039.08	955.045	935.285	664.846	738.98	622.46	681.142	658.843	692.027	1596.39	1622.24	1517.29	682.812	656.752	685.262	1063.39	1233.56	1164.01
Adgrb2	137.057	131.362	73.2672	367.881	338.217	437.322	297.756	226.811	150.344	892.287	869.941	540.122	135.817	118.769	71.3959	453.469	403.524	360.979	187.359	129.513	127.327	473.648	454.235	672.34	73.9525	87.0576	81.5215	849.777	770.813	558.888	135.803	143.665	164.931	810.615	824.189	817.64
Adgre5	592.852	463.106	605.647	1881.48	1726.62	1496.44	833.945	759.123	753.713	2332.32	1799.93	1604.52	241.102	378.301	213.386	1028.08	1081.76	1062.59	553.932	436.059	416.645	1819.27	1919.77	1661.63	477.772	495.476	491.846	292.477	251.805	296.444	418.804	382.484	432.013	309.428	364.894	347.418
Adgrf5	8.49966	14.4721	6.06947	18.0334	13.4797	20.6406	5.70414	5.786	5.32189	70.6762	46.0803	36.0081	0	2.63931	1.6044	15.5602	35.4891	5.30851	1.81024	2.79525	1.33326	27.5208	54.2371	48.8408	4.8653	2.14957	7.24635	64.8766	70.6503	102.002	0.949669	0	1.06407	5.44768	11.8001	8.39682
Adgrg1	222.054	259.384	176.448	192.356	172.785	295.418	355.938	246.484	268.756	487.556	413.327	244.855	50.5366	41.3492	48.1321	30.009	35.4891	30.9663	54.3071	45.6558	121.994	86.9079	62.1466	171.462	161.528	193.461	191.123	1713.38	1630.39	1460.97	32.2888	47.5772	52.1395	360.637	341.294	398.849
Adgrg2	37.186	27.8309	42.0528	78.1446	109.063	159.965	86.7029	76.3752	93.7984	180.556	216.438	178.6	69.4879	112.61	66.5827	56.6836	84.1222	117.672	66.0736	68.9496	69.3297	21.727	81.3556	112.23	31.1379	48.3653	37.1376	579.635	624.078	644.952	40.8358	37.3155	34.0503	197.206	278.663	239.309
Adgrg6	196.555	240.459	441.338	580.675	579.625	664.369	668.525	978.992	1079.68	579.766	737.285	770.574	75.8049	207.626	154.023	83.3582	139.327	145.099	649.875	574.89	537.972	30.4178	35.0281	50.9191	98.279	77.3845	95.1084	194.63	182.06	153.004	336.183	385.282	362.848	284.369	276.848	349.517
Adgrl1	1336.57	1391.55	1483.55	2671.34	2694.71	3102.54	2185.83	2174.38	2288.41	4265.97	4622	3366.04	750.679	1378.6	1371.76	1623.82	1834.92	2192.41	1411.08	1743.31	1723.91	1374.59	1393.21	1715.66	782.34	768.471	916.663	1031.64	1047.07	1201.72	984.807	1078.42	924.677	1490.49	1482.27	1569.16
Adgrl2	2645.52	3394.26	4294.15	1092.82	1488.89	2473	6272.27	7064.71	7765.31	2062.31	3458.82	3442.38	3091.16	5078.03	4693.68	689.095	1348.58	1650.06	5267.79	5197.31	5154.4	534.484	1107.34	1148.28	1806.97	1835.73	1866.84	831.697	817.913	922.271	3460.6	3420.9	3043.24	816.063	872.297	864.872
Adgrl3	633.225	524.334	455.211	134.649	49.0169	51.6015	909.24	957.005	773.005	138.592	83.7824	67.6952	222.151	393.257	170.067	35.5662	32.8602	25.6578	186.454	200.326	141.326	94.1503	76.8359	33.2533	503.072	479.354	509.056	143.579	136.772	199.755	149.098	155.792	135.137	96.9687	116.185	108.109
Adh5	1783.87	2016.07	2061.45	1756.45	1727.85	1871.84	2301.05	2209.1	2344.29	1864.09	1893.48	2058.22	2029.89	1917.02	2335.21	1940.58	1725.82	2381.75	1572.19	1667.83	1637.25	3056.26	2546.88	2547	1011.98	986.653	1012.68	1014.63	954.685	972.21	1095.92	1138.12	1105.57	1198.49	1157.31	1059.05
Adh7	291.114	469.786	759.118	52.8979	132.346	92.8826	408.416	676.962	904.057	32.5773	65.6295	145.473	409.557	804.989	381.848	10.003	52.5764	23.8883	479.713	529.235	529.973	8.69079	3.38982	20.7833	184.881	175.19	221.014	34.0336	37.1367	58.4389	456.791	407.672	357.528	34.8652	24.5078	35.6865
Adhfe1	22.3116	16.6986	31.2144	145.469	149.502	91.5926	34.2248	30.0872	37.2533	119.266	99.1425	82.0985	47.3781	58.0648	6.41761	228.957	291.799	33.6206	125.811	122.059	166.658	935.709	1109.6	906.153	4.8653	11.8226	9.96373	8.50841	3.62309	6.37515	149.098	134.336	289.427	4.35815	0.907697	1.0496
Adi1	619.413	631.205	673.278	914.893	846.768	838.524	827.1	823.927	854.829	1083.89	929.985	924.688	526.423	536.659	515.013	818.022	837.279	655.601	447.128	534.825	577.97	793.759	716.381	553.875	372.682	314.912	340.579	352.035	337.853	353.821	397.912	425.396	379.873	499.008	525.557	500.66
Adipor1	2225.85	2049.47	1872.43	2456.15	2526.82	2660.06	2606.79	2515.75	2362.92	3259.94	3838.63	3317.07	2259.41	2069.22	1772.06	2588.55	2368.57	2203.92	1667.23	1767.53	2197.89	3880.44	3429.36	3067.62	1339.9	1359.6	1211.95	1482.59	1520.79	1462.03	1189.94	1242.61	1213.04	1863.11	2029.61	1932.32
Adipor2	1705.25	1666.52	1554.22	1642.24	1933.72	2011.17	2457.34	2251.91	2075.54	2491.89	2887.7	2133.12	1402.39	1402.35	1309.99	2654.13	2095.17	1980.07	2144.22	1889.59	2485.87	11645.7	9806.74	8533.63	790.124	809.313	858.693	1045.47	1029.86	1112.46	2053.19	1934.81	3290.11	992.568	1067.45	1069.54
Adk	1381.2	1419.38	1380.81	1048.34	1140.87	1100.4	1707.82	1635.12	1712.98	1330.15	1259.53	1326.54	1535.05	1170.09	1339.68	1195.91	977.921	1206.8	930.461	977.407	1103.94	666.294	646.325	841.724	1123.88	1074.79	990.939	1853.77	1826.04	1696.85	650.524	665.148	672.493	1219.19	1098.31	1362.38
Adm	26.5615	41.1898	111.852	9.6178	6.12712	25.8007	163.138	171.266	222.189	23.7428	114.503	23.0452	210.569	163.637	247.88	45.5692	43.3755	10.617	352.091	245.051	376.647	312.869	433.897	246.282	6.81142	6.44871	9.05794	1.06355	0	1.06252	186.135	207.101	189.405	45.7605	33.5848	68.2241
Adm2	5.31229	18.925	12.1389	19.2356	123.768	181.895	11.4083	10.4148	37.2533	57.9766	125.674	181.481	5.26423	9.67746	8.82421	94.4726	226.079	41.5833	21.7228	15.8398	9.33285	666.294	379.66	121.582	1.94612	0	0.905794	1.06355	0.905773	0	8.54703	13.9933	15.9611	1.08954	0	1.0496
Adnp	69.0598	55.6618	46.3881	46.8868	41.6644	56.7616	59.3231	69.432	50.558	54.6636	50.2694	30.2468	42.1139	40.4694	38.5057	23.3403	44.6899	51.3156	34.3945	33.543	29.3318	27.5208	57.6269	21.8225	30.1648	18.2713	19.9275	22.3346	22.6443	14.8753	24.6914	38.2484	26.6018	26.1489	34.4925	29.3889
Adnp2	1138.96	1247.94	1228.64	985.824	963.183	891.415	1404.36	1544.86	1542.68	1147.38	1217.64	1132.1	1085.48	1161.3	898.465	764.673	871.454	706.916	1022.78	1082.69	1019.28	486.684	631.636	521.661	625.677	591.132	597.824	567.936	528.066	551.45	737.893	785.491	723.568	542.589	666.25	619.265
Ado	683.161	627.866	814.177	900.466	806.329	792.082	820.255	837.813	792.962	780.751	902.057	743.207	499.049	692.378	666.629	534.604	609.886	687.452	583.801	629.864	632.634	693.815	569.489	493.604	505.991	507.299	538.947	1095.46	974.612	1022.15	471.986	406.739	445.846	671.154	664.434	697.985
Adora1	9.56212	4.45295	8.67068	1.20222	0	0	31.9432	16.2008	31.9314	7.73021	0	0	3.15854	4.39885	4.01101	2.22289	3.94323	0	40.7303	48.4511	47.9975	444.679	222.598	158.992	0.97306	1.07479	0.905794	6.38131	9.05773	2.12505	59.8292	47.5772	96.8304	16.343	9.07697	19.9424
Adora2a	1.06246	1.11324	0.433534	3.60667	6.12712	9.03025	4.56331	4.6288	2.66095	14.3561	18.1529	23.0452	2.10569	1.75954	5.61541	2.22289	2.62882	2.65425	3.62047	0	0.666632	14.4847	19.209	24.94	0.97306	1.07479	0	1.06355	2.71732	0	2.84901	0	3.19221	23.9698	6.35388	10.496
Adora2b	95.6212	91.2854	104.048	73.3357	73.5254	83.8524	135.759	134.235	100.451	92.2104	94.9534	54.7323	85.2806	72.1411	56.1541	20.006	32.8602	29.1968	53.402	52.1781	51.3307	8.69079	5.6497	17.6658	54.4913	65.5619	85.1446	5.31776	2.71732	1.06252	72.1749	55.9732	53.2035	14.164	10.8924	3.14881
Adpgk	761.782	709.132	862.732	622.753	718.098	914.636	994.802	1109.76	1137.55	978.424	1150.61	1160.9	921.241	1028.45	1143.14	1002.52	839.908	1362.52	902.403	1029.58	1089.94	401.225	659.884	801.197	379.493	427.764	439.31	219.092	189.307	197.63	613.486	614.773	550.125	302.891	292.278	277.095
Adprh	1171.89	1146.63	1066.49	1352.5	1290.37	1483.54	1667.89	1461.54	1377.04	1700.65	1808.3	2007.81	1350.8	1155.14	759.685	1267.04	1092.27	995.345	930.461	947.591	775.293	1503.51	1329.94	1383.13	604.27	633.048	658.512	302.048	319.738	281.569	886.042	840.531	815.078	645.006	556.418	534.247
Adprhl2	497.23	558.845	498.13	616.741	624.966	739.191	667.384	628.36	693.842	821.059	876.922	838.269	666.452	628.155	475.705	703.543	612.515	552.97	561.173	556.255	507.974	918.327	688.133	640.126	287.053	290.192	328.803	416.912	467.379	405.884	541.312	494.43	495.857	635.2	479.264	569.934
Adprm	168.931	173.665	165.176	128.638	199.744	179.315	220.18	194.41	206.223	176.138	198.285	190.123	223.203	162.757	169.264	154.491	173.502	162.794	132.147	150.012	154.659	154.986	123.163	170.423	71.0333	112.852	86.0504	77.6392	69.7445	62.689	91.1683	118.477	96.8304	116.58	108.924	102.861
Adra1b	135.995	156.966	123.991	4.8089	14.7051	6.45018	163.138	211.768	244.142	11.5953	6.98187	12.9629	382.183	397.656	609.673	33.3433	39.4323	9.73227	209.082	278.594	313.984	2.89693	4.51976	3.1175	71.0333	93.5063	80.6157	10.6355	7.24618	14.8753	104.464	97.9531	93.6382	19.6117	19.9693	10.496
Adra1d	158.306	171.438	221.536	31.2578	19.6068	27.0908	183.673	216.396	247.468	28.7122	27.9275	15.8436	168.455	244.576	161.242	32.2318	13.1441	15.0408	252.528	265.549	142.659	186.852	137.853	59.2325	216.992	217.107	223.731	0	0	0	381.767	364.759	347.951	1.08954	0	1.0496
Adra2a	3.18737	4.45295	2.6012	14.4267	23.283	39.9911	12.5491	1.1572	3.99142	32.0252	53.0622	87.8598	6.31708	26.3931	5.61541	23.3403	34.1747	199.954	7.24094	6.52226	0	33.3147	35.0281	46.7625	17.5151	13.9722	4.52897	0	0	1.06252	2.84901	4.66444	4.25628	1.08954	2.72309	6.29761
Adrb1	21.2492	33.3971	18.642	39.6734	40.439	90.3025	20.5349	27.7728	41.9099	82.2715	92.1606	95.0614	13.687	27.2728	28.8792	61.1294	30.2314	95.5532	45.2559	26.089	31.9983	350.529	227.118	113.269	48.653	76.3097	52.536	39.3514	36.2309	52.0637	46.5338	41.9799	57.4598	134.013	140.693	113.357
Adrb2	38.2485	48.9824	82.805	42.0779	58.8203	90.3025	127.773	142.336	147.017	63.4982	132.655	74.8969	43.1667	56.3052	41.7145	18.8945	40.7467	17.695	66.9787	68.9496	88.6621	44.9024	91.5251	85.2116	26.2726	48.3653	37.1376	10.6355	7.24618	4.2501	61.7285	53.1746	59.588	18.5221	14.5232	14.6944
Adrm1	1130.46	1158.88	832.819	888.444	971.761	780.472	903.536	899.145	939.314	1002.17	913.228	1068.72	1000.2	756.602	1150.36	1139.23	674.292	1064.36	868.913	700.677	539.972	1200.78	944.629	866.664	1156.97	1094.13	1136.77	1029.52	1089.64	1013.65	1038.94	995.39	1072.58	1106.97	906.789	855.426
Adsl	1850.8	2097.34	1506.1	1249.11	1496.24	1032.03	1698.69	1532.13	1707.66	1091.06	1167.37	1732.71	1890.91	1374.2	2584.69	1865	1239.49	2393.25	1167.6	1092.01	924.619	1210.92	1386.44	1123.34	1040.2	1000.62	1002.71	918.908	887.657	859.582	702.755	687.538	759.747	1008.91	949.451	795.598
Adss	1685.06	1617.53	1510	1544.86	1718.04	1640.93	1435.16	1558.75	1585.92	1532.79	1607.23	1816.25	1224.46	1138.42	1490.49	1189.24	1253.95	1522.66	896.067	987.656	969.283	835.765	957.058	1065.15	1355.47	1420.87	1327.89	868.921	758.132	825.582	816.716	836.8	781.028	957.702	957.62	883.765
Adssl1	122.183	73.4736	51.157	220.007	126.219	201.246	150.589	76.3752	87.146	295.957	198.285	152.674	48.4309	29.9122	13.6374	53.3493	51.262	35.3901	28.0587	18.635	71.3296	525.793	328.812	295.123	137.201	105.329	77.8983	13.8262	9.9635	17.0004	54.1312	42.9128	67.0365	47.9396	70.8004	62.9761
Aebp1	7075.97	6225.22	8286.57	7482.65	6274.17	10805.3	17745.6	17994.5	15526	15559.8	15173	12324.9	5376.89	10200	6173.74	4520.24	6260.53	6381.71	8795.94	9487.09	10435.5	2504.4	3436.14	6594.55	3256.83	3258.75	3407.6	2997.09	2971.84	3777.28	6245.98	6272.73	4817.05	5571.89	6326.65	5518.81
Aebp2	2049.48	1744.44	2047.58	1686.72	1495.02	1771.22	2293.06	2036.67	2135.41	2015.38	1992.62	1562.75	1218.14	1777.13	1814.58	1138.12	1441.91	1952.65	1391.17	1413.47	1561.25	1258.72	1291.52	1091.12	1612.36	1633.67	1678.44	1301.79	1347.79	1567.22	1368.47	1412.39	1442.88	2006.93	2206.61	2181.07
Aen	290.051	336.197	309.977	323.399	365.176	356.05	236.151	318.23	379.85	324.669	371.435	537.241	165.297	153.96	442.815	363.442	211.62	625.519	239.856	218.03	157.325	262.172	328.812	232.773	173.205	130.049	167.572	89.3383	87.86	83.9394	142.45	131.537	123.432	98.0583	130.708	72.4225
AF357399	6.37475	8.90589	4.33534	2.40445	1.22542	2.58007	0	3.4716	5.32189	3.31295	1.39637	4.32097	4.21139	3.51908	1.6044	5.55721	5.25764	7.07801	1.81024	3.727	2.66653	1.44847	4.51976	5.19583	4.8653	3.22436	4.52897	11.6991	1.81155	3.18757	3.79868	1.86577	1.06407	5.44768	1.81539	3.14881
Afap1	1312.14	1236.81	1420.69	1191.4	1017.1	966.237	1678.16	1789.03	1681.05	1605.68	1656.1	1130.65	1112.86	1864.23	1126.29	832.471	786.017	753.808	1895.32	1823.44	1458.59	1471.64	1343.5	1145.16	691.845	669.591	805.251	620.05	609.585	647.077	1488.13	1472.1	1480.12	624.304	774.266	660.2
Afap1l1	21.2492	14.4721	6.50301	149.076	199.744	99.3328	30.8024	11.572	8.64808	180.004	132.655	120.987	9.47562	7.91792	2.4066	75.5781	59.1484	54.8546	6.33583	7.45401	3.33316	15.9331	45.1976	59.2325	59.3566	67.7115	65.2172	72.3215	70.6503	58.4389	105.413	91.4229	88.3179	129.655	98.939	133.299
Afap1l2	511.042	537.693	647.266	1851.43	2244.98	2342.71	772.341	813.512	762.361	2420.11	2648.92	2314.6	280.057	390.618	141.99	893.6	1490.54	719.303	413.639	409.039	320.65	315.766	575.139	1248.04	214.073	233.228	221.92	785.964	743.64	910.584	398.861	366.625	323.478	968.598	1261.7	1003.42
Afdn	2776.2	3064.74	2792.83	1685.52	1809.95	1265.53	3056.28	3035.34	3036.14	2219.68	1795.74	1374.07	1301.32	1470.09	2033.58	667.977	818.877	1021	1965.92	1828.1	2552.53	782.171	887.002	796.001	1591.93	1562.74	1615.94	2345.13	2256.28	2077.24	1402.66	1429.18	1389.68	1579.83	1954.27	1482.04
Aff1	2110.04	2352.27	2509.73	2349.15	2399.38	2400.76	3125.87	3110.55	3103.33	2943.55	2897.47	2304.52	1727.72	2823.18	2069.68	1279.27	1716.62	1855.32	2322.53	2216.64	2025.9	964.678	1474.57	1138.93	1091.77	1131.75	1096.92	1533.64	1490	1282.47	1468.19	1365.75	1368.39	911.942	1071.08	1111.53
Aff2	172.118	204.836	277.462	306.567	275.72	354.76	221.321	157.379	245.472	240.741	453.821	355.76	163.191	236.658	219.803	157.825	219.506	112.363	280.587	328.908	277.986	10.1393	59.8868	49.88	57.4105	58.0384	74.2751	23.3981	10.8693	10.6252	113.96	118.477	151.098	46.8501	47.2002	45.1329
Aff3	249.678	328.405	488.593	365.476	403.164	620.507	635.441	916.503	1004.51	629.46	902.057	613.578	382.183	752.203	430.782	424.571	726.869	280.466	1029.12	1167.48	1062.61	559.108	758.189	680.654	177.097	146.171	156.702	40.4149	33.5136	23.3755	651.473	719.256	654.404	111.133	85.3235	112.307
Aff4	4560.07	4582.08	5433.48	5137.11	4744.84	5534.26	6358.97	6207.22	6259.21	7474.56	7666.09	5696.48	3142.75	4326.71	3876.24	2781.94	4224.51	4320.24	4414.26	4875.85	4614.43	2190.08	4386.42	3535.24	2451.14	2435.46	2418.47	3394.85	3019.85	3111.07	3171.9	3212.86	2977.27	2844.78	3419.29	3244.32
Afg1l	188.055	182.571	162.142	151.48	205.871	119.973	219.039	204.824	181.61	200.986	167.565	203.086	166.35	125.807	141.99	240.072	240.537	188.452	151.155	116.469	105.995	679.33	482.484	330.455	111.902	109.628	115.036	85.0841	100.541	80.7519	107.313	112.879	131.945	107.864	108.016	97.613
Afg3l1	1501.25	1697.69	1196.12	1382.56	1521.98	1345.51	1207	1154.89	1277.92	1461.01	1664.48	1567.07	1105.49	1003.82	1225.76	1794.98	1759.99	1775.7	830.898	819.941	687.298	2191.53	1647.45	1478.73	935.11	961.933	874.091	929.544	951.967	894.646	752.138	679.142	768.259	762.675	765.189	778.805
Afg3l2	1691.43	1713.27	1472.28	932.927	797.751	961.077	1523.01	1571.48	1643.8	1111.49	1179.94	1158.02	1228.67	1292.38	1857.1	958.064	912.201	1189.99	1223.72	1291.41	1317.93	3319.88	2702.81	1757.23	1220.22	1226.33	1113.22	772.138	793.457	790.518	1184.24	1136.26	1272.63	898.867	870.481	824.987
Afmid	55.2478	47.8692	45.9546	64.9201	93.1322	89.0125	50.1964	52.074	60.5366	94.9712	62.8368	105.144	50.5366	42.2289	44.1211	92.2497	78.8646	71.6649	55.2122	54.0416	64.6633	117.326	108.474	129.896	19.4612	27.9444	23.5506	27.6523	26.2674	25.5006	25.6411	21.4564	38.3065	19.6117	36.3079	29.3889
Aftph	1000.84	976.309	1104.64	1006.26	890.883	1117.17	1343.9	1490.47	1398.33	1286.53	1378.22	1058.64	647.5	621.997	887.235	522.378	724.24	826.358	616.385	598.184	745.961	837.213	837.285	759.63	596.485	684.638	643.114	387.133	315.209	358.071	416.905	410.47	443.718	404.218	510.126	492.263
Aga	360.173	371.821	476.887	609.528	612.712	744.351	695.905	718.621	850.838	1136.89	1124.08	1127.77	479.045	472.436	320.88	740.221	864.882	567.126	526.779	600.979	651.966	650.361	799.997	934.21	221.858	188.087	198.369	183.994	176.626	200.817	490.979	443.121	426.692	273.474	277.755	264.5
Agap1	1085.83	1226.79	1053.49	1243.1	1371.25	1195.86	1532.13	1334.25	1438.24	1384.81	1434.08	1244.44	952.826	1373.32	1321.23	672.423	912.201	1389.94	1197.47	1279.29	1117.28	1193.54	1039.54	627.656	801.801	807.164	811.591	1554.91	1535.29	1527.91	937.324	851.726	816.142	1106.97	1047.48	1225.94
Agap2	9.56212	7.79266	10.4048	1.20222	6.12712	1.29004	57.0414	76.3752	60.5366	23.1906	20.9456	5.7613	30.5325	33.4312	13.6374	10.003	13.1441	5.30851	24.4382	25.1573	102.661	4.3454	0	8.31333	2.91918	5.37393	11.7753	241.426	259.957	261.381	20.8927	18.6577	18.0892	514.261	479.264	562.587
Agap3	2023.98	1815.69	1740.21	1755.25	1638.39	1555.78	2358.09	2203.31	1848.03	1868.5	1862.76	1463.37	1393.97	1519.36	1395.83	1033.64	1027.87	1055.51	1492.54	1272.77	1269.93	1405.01	1101.69	1124.38	973.06	1000.62	1095.1	917.845	1028.96	1039.15	975.311	1010.32	889.563	1148.37	1310.71	1210.19
Agbl3	48.8731	62.3413	56.7929	76.9424	83.3288	118.683	107.238	72.9036	83.8198	146.874	136.845	128.189	98.9676	87.0972	54.5497	70.0209	70.9781	50.4308	83.2709	87.5846	52.6639	62.284	97.1748	88.3291	34.0571	29.0192	30.797	55.3047	44.3829	46.7511	98.7656	75.5638	96.8304	69.7303	62.6311	60.8769
Agbl5	381.422	323.952	306.942	441.217	438.702	446.353	533.907	513.797	482.962	664.798	654.899	597.735	357.968	313.198	306.441	363.442	407.467	391.06	383.77	273.935	390.646	595.319	418.077	408.392	952.625	987.727	929.345	1049.72	1131.31	1073.15	991.455	993.525	994.906	1413.13	1398.76	1231.18
Ager	55.2478	42.303	36.8504	51.6957	50.2424	51.6015	37.6473	53.2312	64.528	82.8237	48.8731	44.6501	41.061	37.8301	40.1101	43.3463	34.1747	24.773	41.6354	31.6795	31.9983	88.3564	32.7682	72.7416	17.5151	13.9722	14.4927	26.5888	12.6808	14.8753	23.7417	15.8591	17.0251	21.7907	26.3232	34.6369
Agfg1	1012.52	1095.42	1072.56	1916.35	1526.88	1786.7	1362.15	1224.32	1234.01	2422.32	2326.36	1801.85	769.631	910.561	1177.63	1084.77	1172.45	1522.66	832.709	969.953	1051.28	993.647	1294.91	1186.73	923.433	928.614	964.671	1751.67	1698.32	1732.98	665.718	747.242	741.657	2133.31	2377.26	2398.34
Agfg2	817.03	660.149	675.012	609.528	580.851	669.529	821.396	742.923	654.593	847.563	818.275	640.944	604.334	565.692	642.563	614.628	504.733	619.326	461.61	402.516	447.977	898.049	743.5	494.643	402.847	363.277	485.506	594.525	692.916	675.766	301.995	333.041	304.324	434.725	422.987	412.494
Aggf1	1060.33	969.629	928.196	810.3	704.618	620.507	1177.33	1088.93	1104.29	874.066	688.412	718.722	699.09	874.491	893.652	594.622	562.567	718.418	701.466	762.172	606.635	504.066	490.394	473.86	705.468	715.807	701.085	787.028	822.442	734.205	765.434	758.437	748.042	802.988	816.927	752.565
Agk	290.051	300.574	266.623	241.647	310.032	300.578	313.728	332.117	282.06	320.804	325.355	312.55	249.525	254.253	251.891	320.096	331.231	440.606	238.046	224.552	239.988	253.481	360.451	312.789	222.831	213.882	199.275	207.392	220.103	225.255	212.726	223.893	308.581	221.176	220.57	214.119
Agl	1567.13	1665.4	1954.8	1210.64	1121.26	1145.55	1974.77	1790.19	2040.28	1394.75	1629.57	1286.21	1123.39	1169.21	1086.98	699.097	947.69	716.649	1198.38	1210.34	1415.93	1797.55	1729.94	1048.52	818.343	726.555	797.099	560.491	541.652	574.826	793.924	814.41	858.705	386.785	441.141	499.611
Ago1	1986.8	2050.58	2067.96	1887.49	1678.83	1539.01	2873.75	2799.27	2528.57	2358.82	2179.74	1536.83	1016	1375.96	1056.5	961.398	1214.51	1151.95	1328.71	1360.36	1839.24	758.996	824.855	858.351	1012.95	1100.58	1105.97	849.777	872.259	767.143	841.407	766.833	858.705	598.155	610.88	654.952
Ago2	3369.05	3428.77	3883.16	3247.21	3023.12	3160.59	4097.85	4104.59	3634.85	3908.17	4855.19	2785.59	1982.51	3236.67	3264.16	1422.65	2609.1	2574.63	2699.06	2672.26	3571.82	2082.89	3520.89	1861.15	2285.72	2348.41	2365.03	1830.37	1780.75	2112.3	1912.63	1963.73	2030.25	1394.61	1635.67	1536.62
Ago3	448.357	495.39	493.362	496.519	436.251	530.205	584.104	627.203	528.198	674.737	837.824	524.278	347.439	479.474	424.364	330.098	456.1	470.688	379.244	372.7	488.641	231.755	305.084	389.687	271.484	306.314	309.782	292.477	281.695	327.258	240.266	229.49	226.647	246.235	270.494	278.145
Ago4	37.186	40.0765	68.9319	79.3468	71.0746	64.5018	98.1112	65.9604	87.8113	81.7194	50.2694	54.7323	24.2155	43.9885	16.044	31.1204	40.7467	15.0408	40.7303	37.27	67.3299	46.3509	36.158	51.9583	30.1648	21.4957	21.7391	0	0	1.06252	25.6411	30.7853	41.4988	0	0	0
Agpat1	1878.43	1853.54	1498.73	1169.76	1290.37	1237.14	2028.39	2100.32	1734.27	1690.16	1751.05	1598.76	1436.08	1427.87	2394.57	1367.07	1223.72	2057.05	1481.68	1322.15	1381.26	2037.99	1595.47	1435.09	763.852	746.976	768.113	677.482	653.062	612.014	783.477	701.531	762.939	953.344	980.313	944.642
Agpat2	643.85	661.263	588.739	500.126	566.146	567.616	786.03	798.468	772.34	685.78	763.816	710.08	510.63	418.77	493.354	1079.21	533.65	473.342	1294.32	1221.53	819.291	11807.9	6512.97	6729.64	363.924	346.081	350.542	223.346	177.531	239.068	1510.92	1323.77	2442.04	383.517	370.34	329.575
Agpat3	2231.16	2114.04	1947	2451.34	2297.67	1802.18	2053.49	2062.13	2048.93	2253.91	2055.46	2029.42	1563.48	1895.02	1802.55	1794.98	1652.21	1676.6	2056.43	1775.92	1680.58	9643.88	5362.69	3843.88	1077.18	1093.06	1006.34	982.721	974.612	924.396	1932.58	1696.92	2167.51	1400.05	1361.55	1398.07
Agpat4	774.532	783.719	872.27	757.402	760.988	829.493	1106.6	1101.65	1065.04	977.872	1216.24	927.569	1011.79	1003.82	722.783	479.032	598.057	520.234	585.611	571.163	651.3	296.935	369.49	635.97	374.628	410.568	461.955	242.49	218.291	245.443	349.478	354.497	296.876	189.579	215.124	215.168
Agpat5	363.361	377.387	372.839	478.486	553.891	516.015	446.064	378.405	364.55	656.516	758.231	741.767	459.041	397.656	478.914	725.772	925.345	795.392	284.207	341.953	321.317	992.199	1101.69	748.2	264.672	303.089	275.361	260.57	235.501	308.132	300.096	305.054	383.065	350.831	339.479	391.502
Agps	1703.12	1742.22	1763.18	1788.91	1547.71	1857.65	1778.55	1758.94	1852.02	2032.49	2345.91	2089.91	1399.23	1339.01	1597.98	1428.2	1540.49	1876.56	1182.99	1220.59	1165.27	770.584	1289.26	1052.68	1482.94	1499.33	1490.03	1592.14	1501.77	1448.22	1161.45	1223.01	1255.6	1623.41	1709.19	1778.03
Agrn	1589.44	1560.76	2141.66	3524.92	3401.78	3569.53	4233.61	9333.98	7883.06	5022.43	4883.12	3262.33	1229.72	2109.69	1477.65	1348.18	1516.83	1618.21	2033.8	2010.72	3065.17	963.23	1230.5	1388.33	958.464	1039.32	1009.96	3357.63	3335.06	3215.2	1329.54	1528.07	1389.68	1731.27	1748.22	1764.38
Agt	12.7495	17.8118	35.1162	242.849	120.091	568.906	15.9716	19.6724	52.5537	604.613	1170.16	867.075	375.866	804.989	140.385	2216.22	2777.35	2077.4	209.987	262.754	338.649	1475.99	4490.38	9647.62	1.94612	4.29914	2.71738	0	0	0	228.87	198.705	168.123	4.35815	0	0
Agtpbp1	755.408	812.663	748.713	458.048	432.574	464.413	846.494	844.756	877.447	583.079	619.99	522.838	664.346	807.628	840.707	399.008	446.899	411.409	658.021	741.674	718.629	427.297	487.004	408.392	450.527	415.942	391.303	344.591	289.847	344.258	528.966	486.967	524.587	367.174	360.356	394.65
Agtr1a	0	1.11324	0	6.01112	8.57796	29.6708	2.28166	3.4716	0.665237	41.964	50.2694	28.8065	5.26423	7.91792	0.802201	82.2468	69.6637	12.3865	20.8177	14.908	5.33306	65.181	109.604	196.402	0	0	0	4.2542	2.71732	4.2501	7.59736	8.39598	6.38442	18.5221	10.8924	20.992
Agtr2	94.5588	40.0765	97.1116	3.60667	1.22542	0	387.882	474.452	432.404	3.31295	4.18912	1.44032	2724.77	3375.67	1428.72	4.44577	0	1.7695	2690.92	3255.54	3612.48	1.44847	2.25988	0	10.7037	12.8974	28.9854	0	0	0	2111.12	2090.6	2393.1	1.08954	0	1.0496
Agtrap	473.856	490.937	534.981	742.975	725.451	565.036	838.509	801.94	820.237	863.575	657.692	623.66	556.956	643.111	303.232	602.402	728.183	419.372	446.223	430.469	455.31	693.815	470.055	429.176	199.477	247.201	204.709	237.172	269.92	228.443	260.209	261.208	258.569	229.892	204.232	261.351
Ahctf1	2085.61	2026.09	1850.32	2037.77	1975.38	1757.03	1935.99	1898.97	1948.48	2081.08	1878.12	2019.33	1320.27	1573.91	2369.7	1394.86	1389.33	2642.75	1306.99	1352.9	1377.26	922.673	1416.94	1002.8	1489.75	1490.73	1342.39	1776.13	1691.98	1701.1	1070.28	1082.15	1100.25	1391.34	1622.05	1447.4
Ahcy	1046.52	1106.56	847.992	1127.69	1383.5	1075.89	908.099	826.241	794.958	931.491	1055.66	1191.15	715.936	535.779	691.497	1142.56	843.851	1251.04	381.055	412.766	427.311	686.573	579.659	631.813	1730.1	1622.93	1591.48	1485.78	1377.68	1558.72	830.961	736.048	878.922	1374.99	1277.13	1370.78
Ahcyl1	8336.05	9714.1	10840.9	5352.31	5428.63	4633.81	7667.5	8051.8	8934.8	5788.27	6708.18	5522.2	5173.69	5449.29	6209.04	4245.71	3458.21	4914.79	6542.19	6921.05	8333.57	6901.94	5742.35	5133.48	4764.1	4892.42	5090.56	3117.27	3102.27	2898.57	4518.53	4705.48	4235	3515.93	4030.17	3884.58
Ahcyl2	380.36	396.312	361.567	406.352	366.402	341.86	683.356	534.627	495.601	625.595	539	364.402	231.626	336.072	338.529	374.556	266.825	392.83	387.39	380.154	491.308	1822.17	1485.87	1098.4	321.11	295.566	273.55	440.31	435.677	397.384	364.673	340.504	430.949	268.026	260.509	276.045
Ahdc1	1213.33	749.208	1095.97	1881.48	1454.58	1817.66	1549.24	1396.74	907.383	2438.88	2417.12	1194.03	700.143	1024.05	585.607	984.738	937.174	734.344	851.716	661.543	571.97	1119.66	871.183	754.435	546.859	536.318	645.831	804.045	793.457	772.455	389.364	411.403	527.779	554.574	609.065	660.2
Ahi1	512.105	505.409	447.841	476.081	408.066	321.219	576.118	452.465	445.043	464.365	329.544	401.851	268.476	308.799	208.572	360.107	395.637	188.452	300.499	285.116	343.982	126.017	145.762	165.227	283.16	289.117	280.796	326.51	332.419	301.757	166.192	166.054	190.469	169.968	185.17	214.119
Ahnak	11788	17166.1	19607.9	8390.33	8430.91	7073.27	16035.5	16845.4	21374.1	8755.02	10271.7	6903.48	4256.66	9278.05	6452.91	2305.13	3831.51	4175.14	8232.05	9993.03	17189.8	2578.27	3241.8	7538.11	3493.28	3400.62	3813.39	1281.58	1171.16	1218.72	3038.94	2882.62	2581.44	1036.15	1128.27	1019.16
Ahnak2	1376.95	1552.97	1987.32	1157.74	1192.34	725	1594.88	1740.43	1846.03	1125.85	1058.45	540.122	292.691	812.907	339.331	214.508	473.188	284.89	676.123	792.92	1339.93	160.78	281.355	877.056	727.849	729.779	818.838	379.688	280.79	418.635	710.353	668.88	549.061	119.849	152.493	154.292
Ahr	456.857	528.787	690.62	918.5	789.173	1021.71	1140.83	1018.34	999.186	869.097	1002.6	580.451	330.594	480.354	435.595	86.6925	120.926	215.879	522.253	532.962	763.96	50.6963	63.2766	97.6816	318.19	365.427	354.165	542.411	574.26	677.891	377.019	379.685	324.542	748.511	878.651	963.535
Ahrr	4.24983	3.33971	5.20241	70.9313	118.866	103.203	3.42248	13.8864	22.6181	96.6277	100.539	109.465	16.8455	15.8358	12.8352	31.1204	42.0611	26.5425	10.8614	9.31751	29.9984	10.1393	24.8587	41.5666	2.91918	0	0	26.5888	11.775	11.6878	0.949669	0	5.32035	22.8803	16.3385	18.8928
Ahsa1	2258.79	2547.09	1687.31	1285.18	1476.64	1070.73	1778.55	1931.37	1865.32	1368.8	1452.23	1698.14	2128.86	1592.38	2962.53	2227.33	1343.33	2472	1312.42	1354.77	1314.6	1625.18	1378.53	1286.49	1367.15	1297.27	1286.23	1206.07	1033.49	1030.65	859.451	858.256	934.254	1220.28	1371.53	1267.92
Ahsa2	721.409	787.058	647.7	764.615	745.057	530.205	772.341	862.114	655.924	755.352	742.871	694.236	689.614	536.659	707.541	856.922	709.781	819.28	482.428	469.602	413.979	577.938	526.552	503.996	847.535	788.892	796.193	796.6	815.196	867.02	589.745	577.457	618.225	733.258	795.143	739.969
Ahsg	0	0	0.867068	75.7402	37.9881	196.086	0	0	2.66095	346.203	537.604	473.867	2.10569	4.39885	0	174.497	766.301	128.289	0	0.931751	1.9999	94.1503	317.513	858.351	1.94612	0	0	1.06355	2.71732	0	0	1.86577	2.12814	10.8954	9.98467	16.7936
AI115009	6.37475	11.1324	21.2432	61.3135	25.7339	27.0908	18.2532	21.9868	41.2447	22.6385	37.7021	38.8888	2.10569	14.9561	2.4066	35.5662	84.1222	11.5018	18.1024	19.5668	13.3326	10.1393	7.90957	22.8617	19.4612	39.767	21.7391	65.9402	57.0637	47.8136	85.4703	111.014	59.588	65.3722	70.8004	51.4305
AI182371	6.37475	11.1324	6.93654	6.01112	4.90169	0	7.9858	10.4148	10.6438	3.86511	1.39637	5.7613	8.42277	11.437	8.02201	3.33433	5.25764	2.65425	8.14606	12.1128	10.6661	0	0	5.19583	5.83836	1.07479	4.52897	1.06355	2.71732	1.06252	2.84901	3.73155	0	1.08954	0.907697	2.0992
AI413582	215.679	173.665	264.889	251.265	276.946	206.406	346.812	384.191	393.82	379.885	315.58	311.11	241.102	236.658	89.0443	253.409	182.703	150.408	209.082	251.573	322.65	227.409	159.321	330.455	132.336	142.946	153.079	101.037	85.1427	116.878	217.474	207.101	187.276	252.772	179.724	179.482
AI429214	78.6219	71.2471	82.805	92.5713	96.8084	103.203	92.4071	134.235	122.404	101.045	136.845	167.078	89.4919	66.8625	51.3409	138.93	193.218	99.9769	73.3146	60.5638	93.3285	201.337	175.141	220.303	28.2187	29.0192	28.9854	36.1607	35.3251	28.6882	38.9364	50.3759	44.691	26.1489	28.1386	24.1408
AI480526	199.742	166.986	157.373	125.031	112.739	82.5623	146.026	249.955	207.554	143.009	121.484	129.629	237.943	200.587	212.583	175.608	119.611	91.1294	190.075	128.582	215.322	95.5987	79.0957	175.619	69.0872	56.9636	63.4056	69.1308	42.5713	73.3142	109.212	95.1545	115.984	23.9698	36.3079	32.5377
AI506816	93.4963	142.494	76.302	15.6289	25.7339	20.6406	80.9988	91.4188	69.1846	16.5647	16.7565	31.6871	91.5976	76.5399	230.232	23.3403	19.7161	55.7393	92.322	63.3591	58.6636	7.24233	6.77963	9.35249	96.3329	91.3567	91.4852	41.4785	37.1367	47.8136	52.2318	52.2417	53.2035	37.0442	35.4002	31.4881
AI593442	81.8093	90.1722	61.5618	0	7.35254	14.1904	219.039	167.794	158.992	1.65647	4.18912	1.44032	17.8984	22.874	14.4396	0	0	0.884751	19.9126	41.9288	15.9992	1.44847	0	0	53.5183	37.6175	19.0217	0	0	0	15.1947	17.7249	17.0251	0	0	0
AI597479	330.424	335.084	409.256	425.588	461.985	570.196	443.782	483.71	420.43	572.036	606.026	547.323	439.037	387.978	432.386	506.818	594.113	609.594	293.258	358.724	387.98	325.905	377.4	415.666	268.564	279.444	304.347	439.247	468.285	419.697	294.398	295.725	285.171	530.604	540.987	593.025
AI606473	196.555	222.647	294.37	0	0	0	255.545	266.156	313.992	0	0	0	202.146	205.866	189.319	1.11144	0	0	155.68	172.374	147.992	0	0	1.03917	73.9525	68.7862	71.5577	0	0	0	91.1683	91.4229	73.4209	0	0	0
AI661453	3.18737	0	0.433534	62.5157	116.415	42.5712	3.42248	0	1.99571	52.455	34.9093	53.292	0	0	0	8.89154	27.6026	8.84751	0	0	0.666632	8.69079	9.03951	13.5092	0	1.07479	0	6.38131	8.15196	8.5002	0	0	1.06407	8.71629	1.81539	2.0992
AI837181	1025.27	1133.27	1055.66	886.04	897.01	901.735	1094.05	1164.14	1215.39	1066.77	1139.44	1297.73	1001.26	949.271	856.751	1078.1	1035.76	760.002	778.401	819.009	614.635	1099.39	858.754	832.372	527.398	541.692	553.44	460.518	471.908	391.009	530.865	457.115	491.601	554.574	437.51	450.279
AI987944	83.9342	77.9266	112.285	159.896	128.669	159.965	148.308	157.379	136.374	170.065	194.096	178.6	102.126	80.059	105.891	152.268	182.703	145.099	75.1248	81.9941	131.993	81.1141	127.683	136.131	33.084	22.5705	29.8912	56.3682	45.2886	38.2509	34.1881	27.0537	35.1143	46.8501	53.5541	40.9345
Aida	1077.33	948.478	1256.38	1133.7	1133.52	1233.27	1427.18	1746.22	1852.68	1400.27	1298.63	1401.44	792.793	903.523	920.125	818.022	880.655	917.487	733.146	845.098	836.623	447.576	498.303	575.698	869.915	835.108	838.765	626.432	665.743	634.327	756.887	747.242	713.991	925.016	868.666	950.939
Aif1	2.12492	3.33971	4.33534	9.6178	9.80339	9.03025	20.5349	13.8864	17.2962	9.38669	12.5674	7.20162	11.5813	7.91792	0	1.11144	3.94323	0	3.62047	8.38576	10.6661	0	1.12994	9.35249	0	0	0	6.38131	7.24618	3.18757	1.89934	0.932887	1.06407	2.17907	3.63079	4.19841
Aif1l	1046.52	934.006	761.719	628.764	513.452	388.301	1589.17	1150.26	1184.12	626.699	559.946	607.817	471.675	316.717	464.474	331.21	218.192	382.213	438.982	427.674	387.313	121.671	63.2766	156.914	426.2	410.568	411.23	1215.64	1278.05	1026.4	358.025	407.672	313.901	1385.89	1349.75	1265.82
Aifm1	2043.11	2171.92	1664.77	1252.72	1408.01	1300.36	1597.16	1669.84	1641.14	1330.7	1327.95	1456.17	1480.3	1236.08	1838.65	1576.03	1373.56	1780.12	1119.63	1197.3	903.287	3234.42	2279.09	1816.46	1486.83	1497.18	1474.63	749.803	772.624	809.644	1236.47	1245.4	1491.83	707.109	668.973	681.192
Aifm2	558.853	516.542	507.235	489.306	344.344	393.461	679.933	672.333	647.275	553.815	562.738	537.241	632.761	554.255	416.342	472.363	358.834	322.934	810.081	705.335	923.286	3383.62	2448.58	1519.26	473.88	463.232	517.208	452.009	434.771	440.948	1058.88	1011.25	1471.61	716.915	634.48	748.366
Aifm3	6.37475	3.33971	5.63594	10.82	4.90169	1.29004	15.9716	2.3144	9.97855	11.0432	11.171	4.32097	7.36992	3.51908	3.2088	4.44577	6.57205	0.884751	3.62047	3.727	10.6661	23.1755	12.4293	9.35249	0.97306	3.22436	1.81159	35.0972	23.5501	21.2505	6.64769	1.86577	4.25628	13.0744	17.2462	22.0416
Aig1	263.49	244.912	310.41	429.194	600.457	672.109	600.076	620.259	600.044	521.789	772.194	826.746	164.244	99.4139	74.6047	257.855	371.978	237.998	317.696	210.576	246.654	692.367	589.828	425.019	95.3598	79.5341	88.7678	14.8897	17.2097	12.7503	172.84	196.839	141.521	10.8954	20.877	27.2897
Aimp1	1313.2	1430.51	1355.23	1108.45	1218.07	1180.38	1353.02	1239.36	1398.99	1158.98	1132.46	1564.19	1412.92	1130.5	1800.94	1355.96	1177.71	1917.26	967.571	908.457	1010.61	1461.5	1160.45	1300	1078.15	981.279	1041.66	876.366	811.573	788.393	949.669	973.001	917.229	1114.6	981.22	1089.49
Aimp2	749.033	834.928	612.15	470.07	653.151	612.767	644.568	584.386	557.468	542.219	619.99	859.874	732.781	503.228	1100.62	878.04	546.795	1169.64	456.179	434.196	332.649	699.609	631.636	528.935	452.473	491.177	418.477	321.192	331.513	383.571	349.478	331.175	322.413	469.59	437.51	447.13
Aip	2137.67	2435.76	2154.66	1820.17	1947.2	1907.96	2385.47	2338.7	2371.57	2230.17	2373.83	2563.78	2857.42	1944.29	2175.57	2651.9	1854.63	1821.7	1640.07	1542.05	1847.9	2586.96	2185.3	1994.16	1521.87	1519.75	1561.59	1214.58	1399.42	1277.15	1416.91	1489.82	1392.87	1632.13	1581.21	1304.66
Aipl1	22.3116	20.0383	22.5438	8.41557	15.9305	10.3203	13.6899	18.5152	20.6223	21.5342	11.171	12.9629	11.5813	20.2347	3.2088	12.2259	6.57205	0.884751	11.7665	9.31751	12.666	8.69079	5.6497	4.15666	4.8653	9.67307	5.43476	8.50841	6.34041	7.43767	6.64769	5.59732	12.7688	8.71629	8.16927	14.6944
Airn	86.0591	64.5677	117.488	205.58	148.276	321.219	169.983	163.165	213.541	553.262	653.503	543.002	156.874	253.374	67.3849	245.629	403.524	145.099	199.126	174.237	183.324	102.841	91.5251	223.421	5.83836	10.7479	6.34056	31.9065	6.34041	18.0629	36.0874	16.792	21.2814	25.0593	32.6771	39.8849
Ajm1	29.7488	22.2647	26.012	60.1112	45.3407	59.3417	78.7171	70.5892	56.5451	88.8974	104.728	99.3824	60.0122	52.7862	30.4836	26.6746	38.1179	15.9255	42.5405	43.7923	75.3294	21.727	19.209	67.5458	24.3265	18.2713	19.0217	148.897	146.735	124.315	23.7417	26.1208	27.6658	74.0885	86.2312	74.5217
Ajuba	1348.26	1375.96	1506.53	840.355	807.554	808.853	1754.59	1925.58	1476.83	816.642	1265.11	970.779	636.972	853.376	1075.75	416.791	344.375	741.422	937.702	759.377	941.951	383.843	390.959	502.956	910.784	836.183	1089.67	1486.84	1535.29	1549.16	571.701	553.202	567.15	1037.24	973.051	1038.06
Ak1	1267.51	1254.62	1070.4	1576.12	2094.25	1176.51	1096.34	1009.08	1241.33	1284.87	1492.72	1332.3	835.96	595.604	679.464	531.27	588.856	720.188	438.077	464.944	599.302	482.339	342.372	706.633	720.064	701.835	673.911	367.989	385.859	357.008	304.844	278	314.965	273.474	282.294	264.5
AK157302	7.43721	15.5853	9.53775	14.4267	2.45085	2.58007	21.6757	18.5152	13.3047	12.1475	18.1529	10.0823	13.687	7.91792	4.01101	26.6746	6.57205	7.07801	5.43071	3.727	5.99969	27.5208	6.77963	7.27416	1.94612	0	0.905794	1.06355	5.43464	4.2501	3.79868	1.86577	7.4485	0	0.907697	1.0496
Ak2	1879.49	1876.92	1527.34	2206.08	2385.9	2327.23	1869.82	1743.9	1760.22	2543.24	2488.34	3001.64	1726.67	1443.7	1993.47	2647.46	2053.11	3164.76	1937.86	1658.52	1485.26	5819.94	4466.65	3888.56	1278.6	1294.04	1346.92	1452.81	1483.66	1460.97	2244.07	2112.99	3041.11	1896.88	1764.56	1739.19
Ak3	1278.14	1249.05	1616.21	1958.42	1844.26	1969.89	2056.91	1931.37	2080.86	2213.05	2133.66	2056.78	2172.02	2555.73	1593.97	1483.78	2043.91	1469.57	1732.4	1974.38	2027.23	2471.08	2998.86	1923.5	713.253	728.704	732.787	1237.97	1231.85	1128.4	1293.45	1195.96	1329.02	1120.04	1222.67	1183.95
Ak4	74.3721	53.4354	39.4516	129.84	100.485	157.384	272.658	86.79	39.249	446.696	525.036	165.637	154.768	31.6717	77.8135	201.171	369.349	222.957	94.1323	31.6795	21.3322	1783.06	1329.94	529.975	43.7877	58.0384	66.123	151.024	123.185	155.129	66.4769	75.5638	128.753	388.964	358.54	574.132
Ak5	486.606	525.448	894.814	1673.5	1303.85	1628.03	1267.46	1521.72	1669.74	1415.73	2460.41	2327.56	361.126	804.109	454.046	1207.03	2460.58	529.966	1083.43	1252.27	1251.27	528.69	1140.11	1289.6	176.124	174.115	169.383	574.318	579.695	534.45	852.803	875.981	645.891	648.274	767.004	651.803
Ak6	449.42	495.39	410.99	395.532	406.841	384.431	491.697	527.683	536.181	427.922	460.803	508.435	536.952	372.142	719.574	544.607	265.511	584.821	352.996	349.407	374.647	464.957	444.066	395.922	196.558	196.686	150.362	154.215	149.453	183.817	175.689	193.108	172.379	215.728	226.924	213.069
Akap1	1251.58	1378.19	1842.09	1162.55	1097.98	1253.92	1348.46	1642.07	1732.94	1425.12	1568.13	1470.57	1100.22	1534.32	1520.97	2376.26	1990.02	2175.6	1308.8	1361.29	1378.6	3981.83	4238.4	2959.54	718.118	645.946	679.345	596.652	588.752	682.141	845.206	933.82	1045.98	454.337	452.941	476.519
Akap10	563.103	562.185	616.919	574.664	513.452	585.677	772.341	778.796	721.782	749.278	726.114	678.393	507.472	563.052	627.321	446.8	562.567	681.259	481.523	494.76	501.974	370.807	520.902	396.961	377.547	384.773	394.02	402.022	366.838	432.448	416.905	389.014	421.372	449.979	472.002	479.668
Akap11	1630.87	1499.53	1698.15	1788.91	1714.37	2111.79	2483.58	2321.34	2438.76	2673.55	2827.66	2184.97	1142.34	1633.73	1426.31	1079.21	1744.22	1781.89	1432.8	1732.13	1644.58	692.367	1306.21	933.171	1146.26	1245.68	1026.26	1894.18	1678.4	1797.79	1109.21	1154.91	1128.98	1327.06	1462.3	1522.97
Akap12	1849.74	2678.45	4493.15	4515.56	3966.7	3258.63	4399.03	5460.83	6577.2	5776.13	5394.19	4031.47	2041.47	4130.52	3447.86	1943.91	1990.02	2495	4335.51	4793.86	4675.76	2142.28	2515.24	2672.73	1180.32	1215.58	1204.71	1947.36	1761.73	1689.41	3086.43	3169.02	2797.44	1054.67	1103.76	1125.17
Akap13	1120.89	1331.43	1700.75	1558.08	1345.51	1651.25	1829.89	1983.44	2070.88	2267.16	2255.14	1505.14	1051.79	1996.2	1034.84	699.097	1219.77	834.321	1265.35	1572.8	1327.26	479.442	656.495	710.79	687.953	639.497	681.157	680.673	649.439	710.829	1115.86	1118.53	993.842	459.784	534.634	520.603
Akap17b	75.4345	80.153	104.915	123.829	74.7508	162.545	154.012	168.951	152.339	183.316	276.482	159.876	121.077	161.878	77.8135	83.3582	169.559	94.6684	143.009	129.513	239.988	66.6294	153.672	123.661	41.8416	44.0662	38.0433	18.0804	18.1155	9.56272	109.212	96.0874	73.4209	33.7756	60.8157	68.2241
Akap5	8.49966	6.67942	7.80361	357.061	292.876	176.735	12.5491	9.2576	12.6395	504.12	562.738	365.842	7.36992	6.15838	15.2418	153.379	80.179	181.374	11.7665	6.52226	7.99959	56.4902	32.7682	73.7808	2.91918	6.44871	3.62318	355.226	355.969	387.821	5.69802	5.59732	4.25628	165.61	242.355	181.581
Akap6	25.499	26.7177	47.6887	132.245	115.19	107.073	63.8864	71.7464	97.7898	236.876	251.347	136.831	42.1139	65.1029	14.4396	44.4577	82.8078	38.0443	49.7815	49.3828	107.994	47.7994	76.8359	140.287	7.78448	9.67307	14.4927	36.1607	38.0425	26.5631	34.1881	33.5839	34.0503	31.5966	54.4618	37.7857
Akap7	193.367	175.891	176.882	232.029	182.588	188.345	185.955	160.851	186.932	220.863	208.06	218.929	120.024	126.687	134.77	138.93	155.1	115.018	116.76	83.8576	149.992	325.905	333.332	274.34	116.767	106.404	96.0142	64.8766	89.6715	83.9394	84.5206	71.8323	80.8694	110.043	125.262	108.109
Akap8	2063.29	2001.6	1801.33	1507.59	1439.87	1242.31	1715.81	1820.28	1937.83	1643.22	1301.42	1502.26	1446.61	1589.74	2369.7	1352.63	1327.55	2030.5	1507.93	1426.51	1554.59	954.539	955.928	1013.19	1165.73	1181.19	1160.32	1289.02	1145.8	1244.22	1021.84	986.062	1071.52	989.299	1053.84	955.138
Akap8l	678.911	622.299	606.08	584.281	621.29	500.534	735.834	855.171	882.769	835.415	899.264	836.829	952.826	715.252	685.08	809.13	747.899	625.519	653.495	566.505	871.955	1180.5	899.431	942.524	349.328	315.987	377.716	389.26	362.309	387.821	447.294	434.725	490.537	446.71	515.572	558.388
Akap9	767.095	897.269	919.525	1026.7	841.866	734.031	1127.14	1071.57	1033.78	1096.59	981.65	813.783	390.606	637.833	599.244	403.454	605.943	634.367	662.546	693.223	783.293	460.612	618.077	654.675	507.937	533.093	538.042	751.931	690.199	636.452	642.926	593.316	565.022	299.622	435.695	421.94
Akip1	202.929	201.496	193.356	260.883	290.425	330.249	292.052	237.226	261.438	323.012	350.49	348.559	202.146	154.839	172.473	251.186	248.423	228.266	163.826	139.763	193.323	640.222	381.919	447.881	91.4676	81.6837	97.8257	0	0	0	111.111	114.745	133.009	0	0	0
Akirin1	475.981	405.218	413.158	381.105	349.246	356.05	459.754	467.509	451.031	431.788	377.021	506.994	269.529	229.62	449.233	393.451	278.655	561.817	255.243	273.003	222.655	554.762	576.269	319.024	457.338	437.438	426.629	355.226	352.346	348.508	339.032	363.826	363.912	417.292	398.479	354.765
Akirin2	625.788	573.317	628.191	658.819	569.822	681.139	650.272	661.919	663.241	706.762	788.951	627.981	469.569	504.988	797.388	502.372	565.196	962.61	335.799	399.721	408.646	544.623	618.077	615.186	406.739	366.502	411.23	488.17	415.75	517.449	309.592	269.604	293.684	354.099	471.095	463.924
Akna	305.988	325.065	422.262	411.161	513.452	612.767	548.738	599.43	550.151	548.293	561.342	527.159	255.842	391.497	163.649	186.722	320.716	180.489	449.844	399.721	383.314	253.481	263.276	189.128	108.01	98.8802	114.13	185.058	197.459	174.254	191.833	226.692	172.379	140.55	146.139	186.829
Aknad1	15.9369	18.925	16.4743	4.8089	9.80339	7.74022	21.6757	20.8296	29.9357	3.31295	6.98187	10.0823	11.5813	20.2347	1.6044	1.11144	2.62882	0.884751	12.6717	10.2493	18.6657	0	1.12994	1.03917	1.94612	1.07479	2.71738	0	0	0	7.59736	15.8591	8.51257	0	0	0
Akr1a1	8283.99	8510.69	8111.85	8392.73	8712.76	8327.18	8632.65	8662.8	9079.82	8439.18	8858.59	10354.5	9259.78	7124.37	6487.4	9838.49	8518.69	6503.81	5990.07	6253.91	5081.07	9423.72	6719.75	6322.29	4851.67	4859.1	4869.55	5177.37	5472.68	5045.93	4466.3	4634.58	4510.6	5247.21	5005.95	4880.65
Akr1b10	157.244	142.494	171.246	333.016	296.552	270.908	208.772	204.824	212.211	379.885	346.301	270.781	127.394	99.4139	59.3629	271.192	245.795	138.021	94.1323	81.0623	172.658	573.592	468.925	564.267	56.4375	55.8888	46.1955	145.706	105.07	125.378	54.1312	57.839	71.2927	208.101	195.155	225.664
Akr1b3	1078.39	1135.5	824.582	825.929	742.607	705.65	1016.48	936.175	902.726	794.003	712.15	871.396	2021.46	936.954	1442.36	2519.64	1163.25	2340.17	459.8	474.261	313.317	1807.69	1406.77	895.761	1148.21	1071.56	1096.92	1483.65	1605.94	1468.41	778.729	792.021	766.131	2425.31	1949.73	1847.3
Akr1b8	1604.31	1577.46	1452.34	724.942	841.866	811.433	1752.31	1441.87	1465.52	797.316	888.093	933.33	1438.19	1041.65	1139.93	453.469	583.598	885.636	725.905	700.677	828.624	911.085	784.178	1142.04	795.963	834.033	759.055	414.785	355.969	408.009	508.073	528.947	568.214	539.32	641.742	694.837
Akr1c14	36.1236	53.4354	193.79	245.254	203.42	312.189	298.897	409.649	561.46	526.759	498.505	564.607	260.053	327.274	315.265	883.597	696.637	552.97	287.828	455.626	743.295	160.78	322.033	500.878	29.1918	29.0192	32.6086	222.282	259.051	215.692	239.317	249.081	188.341	186.311	251.432	239.309
Akr1e1	317.675	340.65	321.249	0	1.22542	0	458.613	516.111	457.018	1.10432	0	0	618.021	395.016	373.024	0	0	0	264.294	289.775	318.65	0	0	0	151.797	171.966	187.499	209.52	173.003	181.692	176.639	214.564	201.109	244.056	260.509	260.301
Akr7a5	383.547	327.292	283.965	327.005	368.852	291.548	382.177	320.545	300.687	351.173	384.003	394.649	312.695	251.614	251.891	439.02	327.288	342.399	207.272	164.92	200.656	789.414	430.507	598.56	231.588	231.079	206.521	305.239	296.188	302.82	155.746	169.785	204.302	264.757	260.509	256.103
Akt1	6064.51	6236.35	5513.25	5119.07	4797.53	4371.93	5582.07	5606.64	5498.18	5053.35	4735.1	4869.74	4619.89	4335.5	5726.11	4012.31	3425.35	4583.01	4652.31	4537.63	3705.81	2962.11	2670.05	2724.69	3281.16	3402.77	3394.92	1992.03	2031.65	2070.86	2997.16	2998.3	2802.76	2152.92	2085.89	2063.52
Akt1s1	767.095	735.849	841.056	1065.17	1001.17	973.977	1005.07	1188.44	1151.52	1271.07	1118.5	1150.82	780.159	887.687	748.454	1213.7	832.021	901.562	700.561	694.154	626.634	1145.74	811.296	862.508	641.246	637.348	657.606	796.6	754.509	834.082	957.267	893.706	893.819	734.347	676.234	705.333
Akt2	1431.13	1640.91	1525.61	1900.72	1855.29	2083.41	1829.89	1882.77	1944.49	2495.75	2387.8	2372.21	1397.13	1589.74	1500.92	1903.9	1959.79	1629.71	1399.31	1474.03	1367.93	4481.55	3743.49	2954.35	1182.27	1170.44	1132.24	1508.12	1458.29	1402.53	1793.93	1695.99	1987.68	1784.66	1654.73	1652.07
Akt2-ps	33.9987	31.1706	29.0468	36.0667	41.6644	33.5409	37.6473	43.9736	49.2275	45.8291	44.6839	61.934	31.5854	34.311	35.2969	32.2318	38.1179	53.0851	20.8177	22.362	30.6651	99.9441	93.7849	50.9191	4.8653	3.22436	2.71738	6.38131	7.24618	9.56272	7.59736	5.59732	10.6407	16.343	9.98467	9.44642
Akt3	961.525	930.666	1012.3	1454.69	1360.22	2095.02	1646.21	1574.95	1486.8	2590.17	2863.96	2189.29	744.362	896.485	656.201	491.258	892.484	827.243	842.665	870.255	1349.26	441.782	816.946	924.858	626.65	665.292	666.664	121.245	134.054	149.816	610.637	634.363	503.305	93.7001	105.293	141.696
Aktip	489.793	571.09	577.467	657.617	639.671	752.091	739.257	670.019	761.696	826.581	1024.94	1025.51	559.061	490.911	425.969	662.42	783.388	615.787	448.939	486.374	723.963	1132.7	1143.5	1141	339.598	296.641	307.97	459.454	437.488	421.822	473.885	400.209	461.807	424.919	399.387	403.047
Alad	1372.7	1360.38	1170.98	1180.58	1129.84	1331.32	1484.22	1470.8	1431.59	1533.34	1434.08	1608.84	1323.43	1171.85	1450.38	2213.99	1518.14	1330.67	1365.82	1161.89	1037.28	5916.98	2814.68	2233.17	786.232	800.715	849.635	4214.85	4157.5	3771.96	1062.68	962.739	1171.54	2488.5	2232.93	2335.36
Alas1	603.476	591.129	700.591	693.684	618.839	695.33	762.073	916.503	928.005	917.135	766.609	757.611	851.753	842.819	1075.75	938.058	690.065	849.361	874.344	748.196	801.292	2963.56	1810.16	1669.94	326.948	318.136	336.955	237.172	202.893	241.193	711.302	639.028	886.371	386.785	444.772	437.684
Alcam	1586.25	1270.2	1225.17	1222.66	972.986	976.558	1661.05	1480.06	1216.72	992.78	1239.98	1029.83	1469.77	1653.97	983.499	620.185	1269.72	735.228	839.044	1104.12	1087.28	437.437	715.251	475.938	1623.06	1612.18	1483.69	1361.35	1313.37	1354.72	896.488	887.176	1052.37	2684.62	3258.63	3301
Aldh16a1	922.214	960.723	839.322	904.073	897.01	687.589	816.833	828.555	810.258	871.858	798.726	714.401	668.557	649.27	481.321	789.124	527.078	560.048	472.472	474.261	510.64	504.066	435.027	409.431	489.449	500.85	520.832	425.42	438.394	457.948	499.526	429.128	487.344	354.099	377.602	355.815
Aldh18a1	3952.34	4686.73	4728.12	3439.57	5356.33	5202.72	3978.07	4641.53	4429.15	4095.91	4793.75	5556.77	2725.82	2956.02	2332.8	4488.01	5868.84	3330.2	3337.17	3284.42	2419.21	7542.16	6463.25	2613.5	1810.86	1840.03	2076.08	1332.63	1307.03	1232.53	1659.07	1627.89	1621.64	1771.59	1558.52	1637.38
Aldh1a1	2.12492	5.56618	14.7402	114.211	75.9762	136.744	47.9148	166.637	198.906	239.637	235.987	155.555	14314.5	6947.54	9021.55	5009.27	1113.31	1240.42	2720.78	2283.72	3963.13	738.718	613.557	1476.65	0	1.07479	1.81159	3879.83	3908.41	3005.88	1320.04	1467.43	933.19	1891.44	2563.34	1880.89
Aldh1a3	4.24983	1.11324	3.46827	34.8645	34.3119	67.0819	6.84497	1.1572	8.64808	58.5288	93.557	46.0904	4.21139	3.51908	0	26.6746	32.8602	11.5018	4.52559	3.727	0.666632	23.1755	16.9491	37.41	4.8653	4.29914	4.52897	46.7962	47.1002	34.0008	2.84901	5.59732	3.19221	50.1187	36.3079	40.9345
Aldh1a7	9.56212	3.33971	35.9833	16.8311	12.2542	20.6406	95.8295	187.466	232.168	65.7068	80.9897	59.0533	13688.1	8628.78	8308.4	2146.2	788.646	784.775	947.658	829.258	1896.57	3808.02	3594.34	3708.78	0	0	0.905794	75.5121	80.6138	78.6268	378.918	390.88	441.589	6.53722	5.44618	11.5456
Aldh1b1	11.687	5.56618	5.20241	42.0779	50.2424	18.0605	26.239	9.2576	10.6438	49.6942	34.9093	33.1275	5.26423	4.39885	0	32.2318	13.1441	22.1188	5.43071	3.727	7.33295	124.568	59.8868	69.6241	9.7306	11.8226	5.43476	35.0972	39.854	28.6882	1.89934	4.66444	1.06407	198.296	190.616	194.176
Aldh1l1	16.9993	6.67942	10.8383	16.8311	25.7339	24.5107	57.0414	37.0304	34.5923	23.7428	15.3601	14.4032	8.42277	7.91792	3.2088	11.1144	15.7729	7.07801	14.4819	10.2493	15.3325	101.393	73.446	74.82	2.91918	3.22436	0.905794	2.1271	0	0	11.396	9.32887	15.9611	0	0	4.19841
Aldh1l2	1514	1945.94	3502.52	2612.43	5159.03	3418.6	1509.32	2323.66	2931.7	2288.7	2160.19	4113.57	1367.65	2824.94	933.762	3055.36	7703.76	1128.94	3985.23	3927.33	2151.89	7503.05	6150.26	1891.28	484.584	542.766	692.027	228.663	253.616	258.193	1913.58	2144.71	2111.12	468.501	432.064	569.934
Aldh2	2443.65	2240.95	2204.09	2218.1	1986.41	1696.4	3516.03	3118.66	2980.26	2187.1	1826.46	1634.77	2525.78	2468.63	1447.17	2754.16	1837.55	1238.65	1961.39	1870.96	2372.54	4737.93	2760.44	2885.76	1729.13	1758.35	1703.8	1748.48	1962.81	2063.42	1890.79	1838.72	2166.45	2584.38	2576.04	2396.24
Aldh3a1	4.24983	3.33971	8.67068	522.968	754.861	485.054	11.4083	12.7292	29.2704	267.797	547.378	436.418	33.6911	56.3052	7.21981	860.257	816.249	1135.14	8.14606	12.1128	26.6653	15.9331	75.7059	312.789	7.78448	5.37393	5.43476	18.0804	16.3039	26.5631	9.49669	8.39598	8.51257	42.4919	33.5848	51.4305
Aldh3a2	854.216	844.947	962.879	993.038	1086.95	1019.13	1124.86	997.507	1179.46	1156.77	1107.32	1281.89	626.444	732.848	704.333	863.591	1085.7	1066.13	801.029	747.264	671.965	619.943	833.895	690.006	488.476	512.672	478.259	728.532	772.624	727.829	538.463	487.9	482.024	891.241	906.789	995.023
Aldh3b1	47.8106	57.8883	49.8564	218.805	236.507	172.865	55.9006	46.288	53.8842	133.622	154.997	171.399	76.8578	89.7365	33.6925	162.271	153.786	69.8954	43.4457	30.7478	42.6645	47.7994	49.7173	103.917	23.3534	18.2713	27.1738	307.366	383.142	394.197	35.1378	41.047	29.794	381.338	364.894	415.642
Aldh4a1	164.681	227.1	165.61	131.043	209.547	105.783	185.955	208.296	239.485	203.194	219.231	181.481	299.008	238.417	197.341	288.975	252.367	221.188	190.075	194.736	257.987	685.124	509.602	423.98	91.4676	62.3375	90.5794	122.308	120.468	141.316	155.746	134.336	178.764	61.014	49.0156	61.9265
Aldh5a1	191.242	210.402	160.408	278.916	324.737	147.064	265.813	249.955	218.863	261.723	156.394	172.839	104.232	117.889	98.6707	227.846	239.223	204.378	152.965	163.988	192.657	551.865	611.297	363.708	102.171	106.404	82.4273	72.3215	56.1579	58.4389	150.997	100.752	165.995	110.043	110.739	130.151
Aldh6a1	266.677	267.177	382.377	409.959	361.5	540.525	525.922	496.439	540.172	774.126	836.428	741.767	680.139	864.813	393.079	1069.21	1268.41	367.172	609.144	622.41	1076.61	1720.78	2372.87	2035.73	167.366	160.143	154.891	504.123	516.291	422.885	586.896	627.833	904.46	382.427	369.433	422.99
Aldh7a1	1272.82	1418.26	1122.42	1094.02	1225.42	824.333	1577.77	1571.48	1638.48	1205.91	1244.17	1243	1489.78	1153.38	938.575	1168.13	1214.51	924.565	1020.07	1049.15	1035.28	698.16	613.557	785.609	780.394	816.837	675.722	1118.86	1029.86	907.396	720.799	769.632	703.351	720.184	668.065	771.458
Aldh9a1	1015.71	1093.2	1070.83	1100.04	1183.76	1142.97	1326.78	1366.65	1519.4	1320.76	1251.15	1492.18	1335.01	1132.26	1039.65	1870.56	1557.58	1516.46	1133.21	1122.76	966.617	5266.62	3449.7	2847.31	544.913	533.093	616.846	802.981	850.521	805.394	981.009	905.833	1271.56	830.227	728.881	802.946
Aldoa	10025.4	9561.59	6545.06	13621.2	15647.4	14791.6	15098.9	6613.4	6840.63	21001.9	27938.6	20279.8	12079.3	5324.36	7400.31	22018.8	22066.3	16053.8	7660.01	4654.1	4882.41	157150	88627.9	59527.6	4896.44	5111.68	4683.86	2799.27	2577.83	2916.63	6001.91	5631.84	8096.51	6516.52	5752.98	7117.35
Aldoa	10025.4	9561.59	6545.06	13621.2	15647.4	14791.6	15098.9	6613.4	6840.63	21001.9	27938.6	20279.8	12079.3	5324.36	7400.31	22018.8	22066.3	16053.8	7660.01	4654.1	4882.41	157150	88627.9	59527.6	4896.44	5111.68	4683.86	2799.27	2577.83	2916.63	6001.91	5631.84	8096.51	6516.52	5752.98	7117.35
Aldoa	10025.4	9561.59	6545.06	13621.2	15647.4	14791.6	15098.9	6613.4	6840.63	21001.9	27938.6	20279.8	12079.3	5324.36	7400.31	22018.8	22066.3	16053.8	7660.01	4654.1	4882.41	157150	88627.9	59527.6	4896.44	5111.68	4683.86	2799.27	2577.83	2916.63	6001.91	5631.84	8096.51	6516.52	5752.98	7117.35
Aldoa	10025.4	9561.59	6545.06	13621.2	15647.4	14791.6	15098.9	6613.4	6840.63	21001.9	27938.6	20279.8	12079.3	5324.36	7400.31	22018.8	22066.3	16053.8	7660.01	4654.1	4882.41	157150	88627.9	59527.6	4896.44	5111.68	4683.86	2799.27	2577.83	2916.63	6001.91	5631.84	8096.51	6516.52	5752.98	7117.35
Aldoa	10025.4	9561.59	6545.06	13621.2	15647.4	14791.6	15098.9	6613.4	6840.63	21001.9	27938.6	20279.8	12079.3	5324.36	7400.31	22018.8	22066.3	16053.8	7660.01	4654.1	4882.41	157150	88627.9	59527.6	4896.44	5111.68	4683.86	2799.27	2577.83	2916.63	6001.91	5631.84	8096.51	6516.52	5752.98	7117.35
Aldoa	10025.4	9561.59	6545.06	13621.2	15647.4	14791.6	15098.9	6613.4	6840.63	21001.9	27938.6	20279.8	12079.3	5324.36	7400.31	22018.8	22066.3	16053.8	7660.01	4654.1	4882.41	157150	88627.9	59527.6	4896.44	5111.68	4683.86	2799.27	2577.83	2916.63	6001.91	5631.84	8096.51	6516.52	5752.98	7117.35
Aldoa	10025.4	9561.59	6545.06	13621.2	15647.4	14791.6	15098.9	6613.4	6840.63	21001.9	27938.6	20279.8	12079.3	5324.36	7400.31	22018.8	22066.3	16053.8	7660.01	4654.1	4882.41	157150	88627.9	59527.6	4896.44	5111.68	4683.86	2799.27	2577.83	2916.63	6001.91	5631.84	8096.51	6516.52	5752.98	7117.35
Aldoa	10025.4	9561.59	6545.06	13621.2	15647.4	14791.6	15098.9	6613.4	6840.63	21001.9	27938.6	20279.8	12079.3	5324.36	7400.31	22018.8	22066.3	16053.8	7660.01	4654.1	4882.41	157150	88627.9	59527.6	4896.44	5111.68	4683.86	2799.27	2577.83	2916.63	6001.91	5631.84	8096.51	6516.52	5752.98	7117.35
Aldoa	10025.4	9561.59	6545.06	13621.2	15647.4	14791.6	15098.9	6613.4	6840.63	21001.9	27938.6	20279.8	12079.3	5324.36	7400.31	22018.8	22066.3	16053.8	7660.01	4654.1	4882.41	157150	88627.9	59527.6	4896.44	5111.68	4683.86	2799.27	2577.83	2916.63	6001.91	5631.84	8096.51	6516.52	5752.98	7117.35
Aldoa	10025.4	9561.59	6545.06	13621.2	15647.4	14791.6	15098.9	6613.4	6840.63	21001.9	27938.6	20279.8	12079.3	5324.36	7400.31	22018.8	22066.3	16053.8	7660.01	4654.1	4882.41	157150	88627.9	59527.6	4896.44	5111.68	4683.86	2799.27	2577.83	2916.63	6001.91	5631.84	8096.51	6516.52	5752.98	7117.35
Aldoa	10025.4	9561.59	6545.06	13621.2	15647.4	14791.6	15098.9	6613.4	6840.63	21001.9	27938.6	20279.8	12079.3	5324.36	7400.31	22018.8	22066.3	16053.8	7660.01	4654.1	4882.41	157150	88627.9	59527.6	4896.44	5111.68	4683.86	2799.27	2577.83	2916.63	6001.91	5631.84	8096.51	6516.52	5752.98	7117.35
Aldoa	10025.4	9561.59	6545.06	13621.2	15647.4	14791.6	15098.9	6613.4	6840.63	21001.9	27938.6	20279.8	12079.3	5324.36	7400.31	22018.8	22066.3	16053.8	7660.01	4654.1	4882.41	157150	88627.9	59527.6	4896.44	5111.68	4683.86	2799.27	2577.83	2916.63	6001.91	5631.84	8096.51	6516.52	5752.98	7117.35
Aldoa	10025.4	9561.59	6545.06	13621.2	15647.4	14791.6	15098.9	6613.4	6840.63	21001.9	27938.6	20279.8	12079.3	5324.36	7400.31	22018.8	22066.3	16053.8	7660.01	4654.1	4882.41	157150	88627.9	59527.6	4896.44	5111.68	4683.86	2799.27	2577.83	2916.63	6001.91	5631.84	8096.51	6516.52	5752.98	7117.35
Aldoa	10025.4	9561.59	6545.06	13621.2	15647.4	14791.6	15098.9	6613.4	6840.63	21001.9	27938.6	20279.8	12079.3	5324.36	7400.31	22018.8	22066.3	16053.8	7660.01	4654.1	4882.41	157150	88627.9	59527.6	4896.44	5111.68	4683.86	2799.27	2577.83	2916.63	6001.91	5631.84	8096.51	6516.52	5752.98	7117.35
Aldoa	10025.4	9561.59	6545.06	13621.2	15647.4	14791.6	15098.9	6613.4	6840.63	21001.9	27938.6	20279.8	12079.3	5324.36	7400.31	22018.8	22066.3	16053.8	7660.01	4654.1	4882.41	157150	88627.9	59527.6	4896.44	5111.68	4683.86	2799.27	2577.83	2916.63	6001.91	5631.84	8096.51	6516.52	5752.98	7117.35
Aldoa	10025.4	9561.59	6545.06	13621.2	15647.4	14791.6	15098.9	6613.4	6840.63	21001.9	27938.6	20279.8	12079.3	5324.36	7400.31	22018.8	22066.3	16053.8	7660.01	4654.1	4882.41	157150	88627.9	59527.6	4896.44	5111.68	4683.86	2799.27	2577.83	2916.63	6001.91	5631.84	8096.51	6516.52	5752.98	7117.35
Aldoa	10025.4	9561.59	6545.06	13621.2	15647.4	14791.6	15098.9	6613.4	6840.63	21001.9	27938.6	20279.8	12079.3	5324.36	7400.31	22018.8	22066.3	16053.8	7660.01	4654.1	4882.41	157150	88627.9	59527.6	4896.44	5111.68	4683.86	2799.27	2577.83	2916.63	6001.91	5631.84	8096.51	6516.52	5752.98	7117.35
Aldoa	10025.4	9561.59	6545.06	13621.2	15647.4	14791.6	15098.9	6613.4	6840.63	21001.9	27938.6	20279.8	12079.3	5324.36	7400.31	22018.8	22066.3	16053.8	7660.01	4654.1	4882.41	157150	88627.9	59527.6	4896.44	5111.68	4683.86	2799.27	2577.83	2916.63	6001.91	5631.84	8096.51	6516.52	5752.98	7117.35
Aldoa	10025.4	9561.59	6545.06	13621.2	15647.4	14791.6	15098.9	6613.4	6840.63	21001.9	27938.6	20279.8	12079.3	5324.36	7400.31	22018.8	22066.3	16053.8	7660.01	4654.1	4882.41	157150	88627.9	59527.6	4896.44	5111.68	4683.86	2799.27	2577.83	2916.63	6001.91	5631.84	8096.51	6516.52	5752.98	7117.35
Aldoa	10025.4	9561.59	6545.06	13621.2	15647.4	14791.6	15098.9	6613.4	6840.63	21001.9	27938.6	20279.8	12079.3	5324.36	7400.31	22018.8	22066.3	16053.8	7660.01	4654.1	4882.41	157150	88627.9	59527.6	4896.44	5111.68	4683.86	2799.27	2577.83	2916.63	6001.91	5631.84	8096.51	6516.52	5752.98	7117.35
Aldoa	10025.4	9561.59	6545.06	13621.2	15647.4	14791.6	15098.9	6613.4	6840.63	21001.9	27938.6	20279.8	12079.3	5324.36	7400.31	22018.8	22066.3	16053.8	7660.01	4654.1	4882.41	157150	88627.9	59527.6	4896.44	5111.68	4683.86	2799.27	2577.83	2916.63	6001.91	5631.84	8096.51	6516.52	5752.98	7117.35
Aldoa	10025.4	9561.59	6545.06	13621.2	15647.4	14791.6	15098.9	6613.4	6840.63	21001.9	27938.6	20279.8	12079.3	5324.36	7400.31	22018.8	22066.3	16053.8	7660.01	4654.1	4882.41	157150	88627.9	59527.6	4896.44	5111.68	4683.86	2799.27	2577.83	2916.63	6001.91	5631.84	8096.51	6516.52	5752.98	7117.35
Aldoa	10025.4	9561.59	6545.06	13621.2	15647.4	14791.6	15098.9	6613.4	6840.63	21001.9	27938.6	20279.8	12079.3	5324.36	7400.31	22018.8	22066.3	16053.8	7660.01	4654.1	4882.41	157150	88627.9	59527.6	4896.44	5111.68	4683.86	2799.27	2577.83	2916.63	6001.91	5631.84	8096.51	6516.52	5752.98	7117.35
Aldoa	10025.4	9561.59	6545.06	13621.2	15647.4	14791.6	15098.9	6613.4	6840.63	21001.9	27938.6	20279.8	12079.3	5324.36	7400.31	22018.8	22066.3	16053.8	7660.01	4654.1	4882.41	157150	88627.9	59527.6	4896.44	5111.68	4683.86	2799.27	2577.83	2916.63	6001.91	5631.84	8096.51	6516.52	5752.98	7117.35
Aldoa	10025.4	9561.59	6545.06	13621.2	15647.4	14791.6	15098.9	6613.4	6840.63	21001.9	27938.6	20279.8	12079.3	5324.36	7400.31	22018.8	22066.3	16053.8	7660.01	4654.1	4882.41	157150	88627.9	59527.6	4896.44	5111.68	4683.86	2799.27	2577.83	2916.63	6001.91	5631.84	8096.51	6516.52	5752.98	7117.35
Aldoa	10025.4	9561.59	6545.06	13621.2	15647.4	14791.6	15098.9	6613.4	6840.63	21001.9	27938.6	20279.8	12079.3	5324.36	7400.31	22018.8	22066.3	16053.8	7660.01	4654.1	4882.41	157150	88627.9	59527.6	4896.44	5111.68	4683.86	2799.27	2577.83	2916.63	6001.91	5631.84	8096.51	6516.52	5752.98	7117.35
Aldoa	10025.4	9561.59	6545.06	13621.2	15647.4	14791.6	15098.9	6613.4	6840.63	21001.9	27938.6	20279.8	12079.3	5324.36	7400.31	22018.8	22066.3	16053.8	7660.01	4654.1	4882.41	157150	88627.9	59527.6	4896.44	5111.68	4683.86	2799.27	2577.83	2916.63	6001.91	5631.84	8096.51	6516.52	5752.98	7117.35
Aldoa	10025.4	9561.59	6545.06	13621.2	15647.4	14791.6	15098.9	6613.4	6840.63	21001.9	27938.6	20279.8	12079.3	5324.36	7400.31	22018.8	22066.3	16053.8	7660.01	4654.1	4882.41	157150	88627.9	59527.6	4896.44	5111.68	4683.86	2799.27	2577.83	2916.63	6001.91	5631.84	8096.51	6516.52	5752.98	7117.35
Aldoa	10025.4	9561.59	6545.06	13621.2	15647.4	14791.6	15098.9	6613.4	6840.63	21001.9	27938.6	20279.8	12079.3	5324.36	7400.31	22018.8	22066.3	16053.8	7660.01	4654.1	4882.41	157150	88627.9	59527.6	4896.44	5111.68	4683.86	2799.27	2577.83	2916.63	6001.91	5631.84	8096.51	6516.52	5752.98	7117.35
Aldoa	10025.4	9561.59	6545.06	13621.2	15647.4	14791.6	15098.9	6613.4	6840.63	21001.9	27938.6	20279.8	12079.3	5324.36	7400.31	22018.8	22066.3	16053.8	7660.01	4654.1	4882.41	157150	88627.9	59527.6	4896.44	5111.68	4683.86	2799.27	2577.83	2916.63	6001.91	5631.84	8096.51	6516.52	5752.98	7117.35
Aldoa	10025.4	9561.59	6545.06	13621.2	15647.4	14791.6	15098.9	6613.4	6840.63	21001.9	27938.6	20279.8	12079.3	5324.36	7400.31	22018.8	22066.3	16053.8	7660.01	4654.1	4882.41	157150	88627.9	59527.6	4896.44	5111.68	4683.86	2799.27	2577.83	2916.63	6001.91	5631.84	8096.51	6516.52	5752.98	7117.35
Aldoa	10025.4	9561.59	6545.06	13621.2	15647.4	14791.6	15098.9	6613.4	6840.63	21001.9	27938.6	20279.8	12079.3	5324.36	7400.31	22018.8	22066.3	16053.8	7660.01	4654.1	4882.41	157150	88627.9	59527.6	4896.44	5111.68	4683.86	2799.27	2577.83	2916.63	6001.91	5631.84	8096.51	6516.52	5752.98	7117.35
Aldoa	10025.4	9561.59	6545.06	13621.2	15647.4	14791.6	15098.9	6613.4	6840.63	21001.9	27938.6	20279.8	12079.3	5324.36	7400.31	22018.8	22066.3	16053.8	7660.01	4654.1	4882.41	157150	88627.9	59527.6	4896.44	5111.68	4683.86	2799.27	2577.83	2916.63	6001.91	5631.84	8096.51	6516.52	5752.98	7117.35
Aldoa	10025.4	9561.59	6545.06	13621.2	15647.4	14791.6	15098.9	6613.4	6840.63	21001.9	27938.6	20279.8	12079.3	5324.36	7400.31	22018.8	22066.3	16053.8	7660.01	4654.1	4882.41	157150	88627.9	59527.6	4896.44	5111.68	4683.86	2799.27	2577.83	2916.63	6001.91	5631.84	8096.51	6516.52	5752.98	7117.35
Aldoa	10025.4	9561.59	6545.06	13621.2	15647.4	14791.6	15098.9	6613.4	6840.63	21001.9	27938.6	20279.8	12079.3	5324.36	7400.31	22018.8	22066.3	16053.8	7660.01	4654.1	4882.41	157150	88627.9	59527.6	4896.44	5111.68	4683.86	2799.27	2577.83	2916.63	6001.91	5631.84	8096.51	6516.52	5752.98	7117.35
Aldoa	10025.4	9561.59	6545.06	13621.2	15647.4	14791.6	15098.9	6613.4	6840.63	21001.9	27938.6	20279.8	12079.3	5324.36	7400.31	22018.8	22066.3	16053.8	7660.01	4654.1	4882.41	157150	88627.9	59527.6	4896.44	5111.68	4683.86	2799.27	2577.83	2916.63	6001.91	5631.84	8096.51	6516.52	5752.98	7117.35
Aldoa	10025.4	9561.59	6545.06	13621.2	15647.4	14791.6	15098.9	6613.4	6840.63	21001.9	27938.6	20279.8	12079.3	5324.36	7400.31	22018.8	22066.3	16053.8	7660.01	4654.1	4882.41	157150	88627.9	59527.6	4896.44	5111.68	4683.86	2799.27	2577.83	2916.63	6001.91	5631.84	8096.51	6516.52	5752.98	7117.35
Aldoa	10025.4	9561.59	6545.06	13621.2	15647.4	14791.6	15098.9	6613.4	6840.63	21001.9	27938.6	20279.8	12079.3	5324.36	7400.31	22018.8	22066.3	16053.8	7660.01	4654.1	4882.41	157150	88627.9	59527.6	4896.44	5111.68	4683.86	2799.27	2577.83	2916.63	6001.91	5631.84	8096.51	6516.52	5752.98	7117.35
Aldoa	10025.4	9561.59	6545.06	13621.2	15647.4	14791.6	15098.9	6613.4	6840.63	21001.9	27938.6	20279.8	12079.3	5324.36	7400.31	22018.8	22066.3	16053.8	7660.01	4654.1	4882.41	157150	88627.9	59527.6	4896.44	5111.68	4683.86	2799.27	2577.83	2916.63	6001.91	5631.84	8096.51	6516.52	5752.98	7117.35
Aldoa	10025.4	9561.59	6545.06	13621.2	15647.4	14791.6	15098.9	6613.4	6840.63	21001.9	27938.6	20279.8	12079.3	5324.36	7400.31	22018.8	22066.3	16053.8	7660.01	4654.1	4882.41	157150	88627.9	59527.6	4896.44	5111.68	4683.86	2799.27	2577.83	2916.63	6001.91	5631.84	8096.51	6516.52	5752.98	7117.35
Aldoa	10025.4	9561.59	6545.06	13621.2	15647.4	14791.6	15098.9	6613.4	6840.63	21001.9	27938.6	20279.8	12079.3	5324.36	7400.31	22018.8	22066.3	16053.8	7660.01	4654.1	4882.41	157150	88627.9	59527.6	4896.44	5111.68	4683.86	2799.27	2577.83	2916.63	6001.91	5631.84	8096.51	6516.52	5752.98	7117.35
Aldoa	10025.4	9561.59	6545.06	13621.2	15647.4	14791.6	15098.9	6613.4	6840.63	21001.9	27938.6	20279.8	12079.3	5324.36	7400.31	22018.8	22066.3	16053.8	7660.01	4654.1	4882.41	157150	88627.9	59527.6	4896.44	5111.68	4683.86	2799.27	2577.83	2916.63	6001.91	5631.84	8096.51	6516.52	5752.98	7117.35
Aldoa	10025.4	9561.59	6545.06	13621.2	15647.4	14791.6	15098.9	6613.4	6840.63	21001.9	27938.6	20279.8	12079.3	5324.36	7400.31	22018.8	22066.3	16053.8	7660.01	4654.1	4882.41	157150	88627.9	59527.6	4896.44	5111.68	4683.86	2799.27	2577.83	2916.63	6001.91	5631.84	8096.51	6516.52	5752.98	7117.35
Aldoa	10025.4	9561.59	6545.06	13621.2	15647.4	14791.6	15098.9	6613.4	6840.63	21001.9	27938.6	20279.8	12079.3	5324.36	7400.31	22018.8	22066.3	16053.8	7660.01	4654.1	4882.41	157150	88627.9	59527.6	4896.44	5111.68	4683.86	2799.27	2577.83	2916.63	6001.91	5631.84	8096.51	6516.52	5752.98	7117.35
Aldoa	10025.4	9561.59	6545.06	13621.2	15647.4	14791.6	15098.9	6613.4	6840.63	21001.9	27938.6	20279.8	12079.3	5324.36	7400.31	22018.8	22066.3	16053.8	7660.01	4654.1	4882.41	157150	88627.9	59527.6	4896.44	5111.68	4683.86	2799.27	2577.83	2916.63	6001.91	5631.84	8096.51	6516.52	5752.98	7117.35
Aldoa	10025.4	9561.59	6545.06	13621.2	15647.4	14791.6	15098.9	6613.4	6840.63	21001.9	27938.6	20279.8	12079.3	5324.36	7400.31	22018.8	22066.3	16053.8	7660.01	4654.1	4882.41	157150	88627.9	59527.6	4896.44	5111.68	4683.86	2799.27	2577.83	2916.63	6001.91	5631.84	8096.51	6516.52	5752.98	7117.35
Aldoa	10025.4	9561.59	6545.06	13621.2	15647.4	14791.6	15098.9	6613.4	6840.63	21001.9	27938.6	20279.8	12079.3	5324.36	7400.31	22018.8	22066.3	16053.8	7660.01	4654.1	4882.41	157150	88627.9	59527.6	4896.44	5111.68	4683.86	2799.27	2577.83	2916.63	6001.91	5631.84	8096.51	6516.52	5752.98	7117.35
Aldoa	10025.4	9561.59	6545.06	13621.2	15647.4	14791.6	15098.9	6613.4	6840.63	21001.9	27938.6	20279.8	12079.3	5324.36	7400.31	22018.8	22066.3	16053.8	7660.01	4654.1	4882.41	157150	88627.9	59527.6	4896.44	5111.68	4683.86	2799.27	2577.83	2916.63	6001.91	5631.84	8096.51	6516.52	5752.98	7117.35
Aldoa	10025.4	9561.59	6545.06	13621.2	15647.4	14791.6	15098.9	6613.4	6840.63	21001.9	27938.6	20279.8	12079.3	5324.36	7400.31	22018.8	22066.3	16053.8	7660.01	4654.1	4882.41	157150	88627.9	59527.6	4896.44	5111.68	4683.86	2799.27	2577.83	2916.63	6001.91	5631.84	8096.51	6516.52	5752.98	7117.35
Aldoa	10025.4	9561.59	6545.06	13621.2	15647.4	14791.6	15098.9	6613.4	6840.63	21001.9	27938.6	20279.8	12079.3	5324.36	7400.31	22018.8	22066.3	16053.8	7660.01	4654.1	4882.41	157150	88627.9	59527.6	4896.44	5111.68	4683.86	2799.27	2577.83	2916.63	6001.91	5631.84	8096.51	6516.52	5752.98	7117.35
Aldoa	10025.4	9561.59	6545.06	13621.2	15647.4	14791.6	15098.9	6613.4	6840.63	21001.9	27938.6	20279.8	12079.3	5324.36	7400.31	22018.8	22066.3	16053.8	7660.01	4654.1	4882.41	157150	88627.9	59527.6	4896.44	5111.68	4683.86	2799.27	2577.83	2916.63	6001.91	5631.84	8096.51	6516.52	5752.98	7117.35
Aldoa	10025.4	9561.59	6545.06	13621.2	15647.4	14791.6	15098.9	6613.4	6840.63	21001.9	27938.6	20279.8	12079.3	5324.36	7400.31	22018.8	22066.3	16053.8	7660.01	4654.1	4882.41	157150	88627.9	59527.6	4896.44	5111.68	4683.86	2799.27	2577.83	2916.63	6001.91	5631.84	8096.51	6516.52	5752.98	7117.35
Aldoa	10025.4	9561.59	6545.06	13621.2	15647.4	14791.6	15098.9	6613.4	6840.63	21001.9	27938.6	20279.8	12079.3	5324.36	7400.31	22018.8	22066.3	16053.8	7660.01	4654.1	4882.41	157150	88627.9	59527.6	4896.44	5111.68	4683.86	2799.27	2577.83	2916.63	6001.91	5631.84	8096.51	6516.52	5752.98	7117.35
Aldoa	10025.4	9561.59	6545.06	13621.2	15647.4	14791.6	15098.9	6613.4	6840.63	21001.9	27938.6	20279.8	12079.3	5324.36	7400.31	22018.8	22066.3	16053.8	7660.01	4654.1	4882.41	157150	88627.9	59527.6	4896.44	5111.68	4683.86	2799.27	2577.83	2916.63	6001.91	5631.84	8096.51	6516.52	5752.98	7117.35
Aldoa	10025.4	9561.59	6545.06	13621.2	15647.4	14791.6	15098.9	6613.4	6840.63	21001.9	27938.6	20279.8	12079.3	5324.36	7400.31	22018.8	22066.3	16053.8	7660.01	4654.1	4882.41	157150	88627.9	59527.6	4896.44	5111.68	4683.86	2799.27	2577.83	2916.63	6001.91	5631.84	8096.51	6516.52	5752.98	7117.35
Aldoa	10025.4	9561.59	6545.06	13621.2	15647.4	14791.6	15098.9	6613.4	6840.63	21001.9	27938.6	20279.8	12079.3	5324.36	7400.31	22018.8	22066.3	16053.8	7660.01	4654.1	4882.41	157150	88627.9	59527.6	4896.44	5111.68	4683.86	2799.27	2577.83	2916.63	6001.91	5631.84	8096.51	6516.52	5752.98	7117.35
Aldoa	10025.4	9561.59	6545.06	13621.2	15647.4	14791.6	15098.9	6613.4	6840.63	21001.9	27938.6	20279.8	12079.3	5324.36	7400.31	22018.8	22066.3	16053.8	7660.01	4654.1	4882.41	157150	88627.9	59527.6	4896.44	5111.68	4683.86	2799.27	2577.83	2916.63	6001.91	5631.84	8096.51	6516.52	5752.98	7117.35
Aldoa	10025.4	9561.59	6545.06	13621.2	15647.4	14791.6	15098.9	6613.4	6840.63	21001.9	27938.6	20279.8	12079.3	5324.36	7400.31	22018.8	22066.3	16053.8	7660.01	4654.1	4882.41	157150	88627.9	59527.6	4896.44	5111.68	4683.86	2799.27	2577.83	2916.63	6001.91	5631.84	8096.51	6516.52	5752.98	7117.35
Aldoa	10025.4	9561.59	6545.06	13621.2	15647.4	14791.6	15098.9	6613.4	6840.63	21001.9	27938.6	20279.8	12079.3	5324.36	7400.31	22018.8	22066.3	16053.8	7660.01	4654.1	4882.41	157150	88627.9	59527.6	4896.44	5111.68	4683.86	2799.27	2577.83	2916.63	6001.91	5631.84	8096.51	6516.52	5752.98	7117.35
Aldoa	10025.4	9561.59	6545.06	13621.2	15647.4	14791.6	15098.9	6613.4	6840.63	21001.9	27938.6	20279.8	12079.3	5324.36	7400.31	22018.8	22066.3	16053.8	7660.01	4654.1	4882.41	157150	88627.9	59527.6	4896.44	5111.68	4683.86	2799.27	2577.83	2916.63	6001.91	5631.84	8096.51	6516.52	5752.98	7117.35
Aldoa	10025.4	9561.59	6545.06	13621.2	15647.4	14791.6	15098.9	6613.4	6840.63	21001.9	27938.6	20279.8	12079.3	5324.36	7400.31	22018.8	22066.3	16053.8	7660.01	4654.1	4882.41	157150	88627.9	59527.6	4896.44	5111.68	4683.86	2799.27	2577.83	2916.63	6001.91	5631.84	8096.51	6516.52	5752.98	7117.35
Aldoa	10025.4	9561.59	6545.06	13621.2	15647.4	14791.6	15098.9	6613.4	6840.63	21001.9	27938.6	20279.8	12079.3	5324.36	7400.31	22018.8	22066.3	16053.8	7660.01	4654.1	4882.41	157150	88627.9	59527.6	4896.44	5111.68	4683.86	2799.27	2577.83	2916.63	6001.91	5631.84	8096.51	6516.52	5752.98	7117.35
Aldoa	10025.4	9561.59	6545.06	13621.2	15647.4	14791.6	15098.9	6613.4	6840.63	21001.9	27938.6	20279.8	12079.3	5324.36	7400.31	22018.8	22066.3	16053.8	7660.01	4654.1	4882.41	157150	88627.9	59527.6	4896.44	5111.68	4683.86	2799.27	2577.83	2916.63	6001.91	5631.84	8096.51	6516.52	5752.98	7117.35
Aldoa	10025.4	9561.59	6545.06	13621.2	15647.4	14791.6	15098.9	6613.4	6840.63	21001.9	27938.6	20279.8	12079.3	5324.36	7400.31	22018.8	22066.3	16053.8	7660.01	4654.1	4882.41	157150	88627.9	59527.6	4896.44	5111.68	4683.86	2799.27	2577.83	2916.63	6001.91	5631.84	8096.51	6516.52	5752.98	7117.35
Aldoc	157.244	79.0398	67.1978	49.2912	31.861	27.0908	339.967	91.4188	66.5237	93.3147	48.8731	38.8888	66.3293	27.2728	15.2418	17.7831	15.7729	12.3865	38.015	12.1128	26.6653	131.81	48.5874	32.2141	51.5722	49.4401	60.6882	115.927	105.975	93.5022	14.245	26.1208	38.3065	103.506	78.9696	127.002
Alg1	407.984	441.955	547.12	434.003	492.62	396.041	632.019	747.551	775.666	710.075	635.35	666.87	466.411	543.697	351.364	609.071	574.397	508.732	494.194	534.825	584.636	706.851	427.117	542.445	276.349	250.425	278.079	295.667	286.224	368.696	466.288	481.37	424.564	355.189	368.525	368.41
Alg10b	2969.57	3006.85	3489.51	2577.57	2602.8	2774.87	3544.55	3191.56	3598.27	3147.3	3183.73	2873.45	1961.45	2592.68	3005.05	1879.45	2643.28	3407.18	2295.38	2689.03	2773.19	1302.17	2114.12	1394.56	2216.63	2183.96	2219.2	2658.88	2557.9	2505.43	1883.19	2041.16	1911.07	1970.97	2255.63	2151.68
Alg11	450.482	474.239	537.149	658.819	773.242	981.718	676.511	739.451	868.799	1216.4	1265.11	1496.5	688.561	706.455	620.102	999.187	1133.02	1140.44	530.399	595.389	469.309	580.835	833.895	712.868	215.046	225.705	224.637	211.647	209.234	217.818	298.196	302.255	290.491	285.459	252.34	287.591
Alg12	248.615	248.252	206.796	206.783	240.183	163.835	235.011	290.457	272.747	242.397	217.834	344.238	336.911	242.816	292.803	304.535	258.939	279.581	279.681	237.596	188.657	360.668	270.055	240.047	142.067	99.955	104.166	129.753	159.416	133.878	129.155	134.336	154.29	157.983	151.585	129.101
Alg13	444.107	463.106	402.753	420.779	449.73	424.422	592.09	504.539	513.563	579.766	583.684	590.533	487.468	491.791	609.673	328.987	375.921	554.739	378.339	322.386	375.314	249.136	407.908	327.337	315.271	354.679	344.202	195.693	179.343	202.942	232.669	304.121	305.388	251.683	295.909	269.748
Alg14	278.364	357.349	286.999	212.794	240.183	292.838	300.038	305.501	291.374	286.018	307.202	349.999	306.378	205.866	284.781	337.879	272.083	298.161	228.995	265.549	217.322	233.203	251.976	211.99	165.42	149.395	153.079	110.609	113.222	130.691	161.444	184.712	168.123	130.744	147.047	146.944
Alg2	691.66	605.601	623.855	846.366	857.796	687.589	717.581	759.123	698.499	854.741	872.733	867.075	610.651	530.501	492.552	724.661	830.707	573.319	543.976	480.783	445.31	599.665	613.557	533.092	296.783	322.436	329.709	347.781	364.121	349.571	300.096	264.007	285.171	296.354	255.063	329.575
Alg3	275.177	279.422	244.08	207.985	297.778	254.137	263.531	307.815	274.743	327.43	291.842	347.118	198.988	197.068	377.035	402.342	252.367	526.427	250.718	184.487	152.659	466.406	474.574	263.948	142.067	170.891	169.383	158.469	146.735	123.253	149.098	163.255	146.842	222.265	161.57	167.936
Alg5	749.033	810.436	856.229	635.977	563.695	614.057	716.44	694.32	860.151	589.153	564.135	1028.39	892.814	660.707	579.189	890.266	788.646	580.397	580.181	662.475	417.312	590.974	450.846	487.369	446.634	423.465	460.143	314.811	348.723	310.257	493.828	574.658	472.447	318.145	374.879	321.178
Alg6	343.174	323.952	302.173	271.703	284.298	368.95	394.726	391.134	405.129	380.989	406.345	460.904	334.805	366.864	283.177	276.749	336.489	260.117	239.856	250.641	304.651	121.671	158.191	151.718	252.995	238.602	220.108	154.215	172.097	144.503	215.575	214.564	211.75	147.087	127.985	153.242
Alg8	350.611	401.878	340.758	349.847	470.563	387.011	320.573	348.317	321.309	466.021	393.777	511.315	256.895	260.412	523.837	421.237	400.895	743.191	267.915	191.941	239.321	196.991	233.897	258.752	186.827	199.91	183.876	161.66	212.857	188.067	117.759	146.463	144.714	161.251	149.77	178.432
Alg9	500.418	523.221	486.859	395.532	508.551	367.66	520.218	503.382	500.923	443.383	449.632	468.105	425.35	365.104	484.53	330.098	408.781	475.996	329.463	318.659	264.653	391.086	409.038	329.416	304.568	336.408	299.818	214.837	213.762	222.068	315.29	297.591	350.079	227.713	175.186	256.103
Alkbh1	381.422	413.011	391.481	302.961	323.512	387.011	367.347	492.967	519.55	411.91	381.21	545.883	451.671	395.016	551.914	489.035	453.471	353.016	392.821	407.175	331.316	307.075	272.315	256.674	175.151	193.461	201.086	105.292	128.62	164.691	233.619	246.282	189.405	177.594	170.647	167.936
Alkbh2	70.1222	65.681	66.3307	144.267	155.629	180.605	149.448	146.964	114.421	268.349	309.995	275.102	112.655	82.6983	70.5937	197.837	162.987	140.675	103.183	76.4036	89.9953	451.921	310.733	315.906	48.653	54.814	45.2897	72.3215	77.8965	77.5643	85.4703	83.0269	105.343	139.461	133.431	113.357
Alkbh3	609.851	643.451	603.479	489.306	454.632	519.885	627.455	589.015	689.185	494.734	462.2	636.623	599.07	492.671	525.442	686.872	491.589	491.922	498.72	475.193	439.311	657.603	656.495	457.233	307.487	350.38	282.608	220.155	192.024	188.067	299.146	314.383	312.837	260.399	259.601	227.764
Alkbh4	156.181	145.834	129.193	174.323	155.629	184.475	171.124	185.152	163.648	177.243	226.212	191.563	150.557	174.194	156.429	140.042	177.445	113.248	115.855	122.059	115.994	152.089	120.903	119.504	51.5722	49.4401	47.1013	79.7663	78.8022	74.3767	68.3762	56.9061	62.7802	67.5513	82.6004	59.8273
Alkbh5	2268.35	1948.16	2269.12	2137.56	1983.96	2382.7	2979.84	2770.34	2431.44	2805.52	3698.99	1996.29	2015.15	2114.97	1962.99	1603.81	2609.1	2319.82	1753.21	1768.46	1867.24	4720.55	3664.39	2170.82	1236.76	1242.45	1442.93	1518.75	1487.28	1635.23	1440.65	1435.71	1524.81	1726.92	1851.7	1770.68
Alkbh6	163.619	142.494	160.408	174.323	197.293	206.406	214.476	246.484	197.575	230.25	230.402	266.46	216.886	165.397	113.11	234.514	199.79	138.906	136.673	139.763	163.325	260.724	169.491	195.363	80.7639	77.3845	52.536	108.482	107.787	111.565	113.011	110.081	127.688	149.266	140.693	129.101
Alkbh7	95.6212	99.0781	71.0996	121.425	106.612	104.493	114.083	111.091	85.1503	126.444	146.619	156.995	237.943	112.61	125.946	244.517	130.127	153.062	84.176	82.9258	63.9967	393.983	268.925	129.896	63.2489	98.8802	86.9562	154.215	180.249	160.441	109.212	99.8189	118.112	190.669	137.97	149.043
Alkbh8	450.482	395.199	498.998	628.764	606.585	663.079	547.597	529.998	602.039	701.793	692.601	774.895	395.87	452.201	606.464	550.164	569.14	736.998	398.252	385.745	343.316	186.852	331.072	301.358	247.157	176.265	224.637	181.867	200.176	182.754	177.588	220.161	191.533	149.266	164.293	164.788
Alms1	569.478	672.395	659.405	614.337	643.347	565.036	815.692	826.241	808.263	826.028	779.176	563.167	439.037	615.838	476.508	324.541	490.275	456.532	493.289	623.341	537.972	156.434	317.513	263.948	433.985	383.698	389.491	354.162	347.817	323.007	407.408	350.766	386.258	220.086	254.155	270.797
Alms1-ps2	1.06246	4.45295	2.6012	1.20222	1.22542	2.58007	4.56331	5.786	3.32618	7.73021	6.98187	2.88065	4.21139	0.879769	0.802201	7.7801	10.5153	0.884751	0.905118	0.931751	3.33316	1.44847	0	5.19583	0.97306	1.07479	0.905794	3.19065	0	2.12505	2.84901	0.932887	5.32035	2.17907	2.72309	3.14881
Alox12	4.24983	4.45295	1.3006	16.8311	18.3813	16.7705	14.8308	9.2576	6.65237	14.3561	8.37824	20.1645	6.31708	5.27862	3.2088	4.44577	5.25764	7.07801	4.52559	0.931751	1.9999	1.44847	4.51976	2.07833	4.8653	3.22436	6.34056	9.57196	8.15196	10.6252	1.89934	2.79866	3.19221	13.0744	9.07697	15.744
Alox5ap	32.9362	25.6044	47.2552	22.8423	15.9305	27.0908	101.534	86.79	103.112	23.7428	69.8187	44.6501	42.1139	27.2728	18.4506	10.003	19.7161	2.65425	27.1535	19.5668	69.3297	1.44847	5.6497	13.5092	15.569	7.5235	17.2101	17.0168	21.7386	19.1254	40.8358	46.6444	28.7299	28.3279	29.0463	23.0912
Aloxe3	23.3741	11.1324	19.9426	14.4267	18.3813	9.03025	45.6331	49.7596	50.558	39.7554	11.171	10.0823	9.47562	19.3549	8.02201	5.55721	6.57205	5.30851	28.9638	14.908	66.6632	7.24233	4.51976	15.5875	7.78448	9.67307	3.62318	6.38131	1.81155	4.2501	16.1444	14.9262	12.7688	2.17907	2.72309	2.0992
Alpk1	150.869	165.872	190.321	314.983	345.569	521.175	342.248	324.016	319.314	588.6	768.005	622.22	148.451	193.549	83.4289	155.602	327.288	166.333	178.308	183.555	262.653	105.738	188.7	320.063	47.6799	70.9358	60.6882	45.7327	53.4406	48.8761	70.2755	69.9665	67.0365	38.1338	67.1696	62.9761
Alpl	5.31229	4.45295	20.8096	8.41557	12.2542	10.3203	14.8308	16.2008	17.9614	24.295	34.9093	20.1645	15.7927	42.2289	52.1431	34.4547	11.8297	16.8103	74.2197	67.0861	77.996	208.579	91.5251	58.1933	7.78448	2.14957	11.7753	15.9533	23.5501	10.6252	100.665	85.8256	159.611	586.171	474.726	581.48
Als2	636.412	603.374	658.104	1257.53	1088.18	918.506	835.086	893.359	769.679	1379.29	1298.63	1022.63	348.492	598.243	341.738	581.285	708.467	646.753	414.544	488.238	435.311	331.699	372.88	329.416	396.035	415.942	442.027	793.409	782.588	795.831	430.2	408.605	378.809	607.961	546.434	631.86
Als2cl	82.8717	56.7751	29.4803	175.525	126.219	74.8221	112.942	104.148	70.5151	239.084	219.231	87.8598	47.3781	32.5515	21.6594	56.6836	43.3755	25.6578	66.0736	37.27	60.6635	66.6294	85.8754	89.3683	50.5991	64.4871	48.9129	29.7794	34.4194	22.313	49.3828	32.651	58.5239	29.4175	37.2156	14.6944
Alx1	43.5608	56.7751	121.389	0	0	0	86.7029	109.934	78.4979	0	0	0	41.061	45.748	52.9453	0	0	1.7695	47.0661	46.5875	63.9967	0	0	0	23.3534	19.3461	22.6448	1.06355	1.81155	3.18757	24.6914	25.1879	26.6018	6.53722	1.81539	2.0992
Alx4	1182.52	1213.43	1233.84	1.20222	3.67627	1.29004	1291.42	1222	1259.96	8.28237	4.18912	0	1123.39	1245.75	898.465	12.2259	22.345	1.7695	1129.59	1148.85	841.29	10.1393	10.1695	7.27416	414.523	456.784	503.621	0	0	1.06252	502.375	491.631	527.779	3.26861	0	0
Alyref	2195.04	2225.36	1832.55	1537.65	1747.45	1464.19	2088.86	2041.3	1960.45	1676.9	1566.73	2112.96	2280.47	1853.67	2276.65	2298.46	1690.33	2330.44	1653.65	1529.94	1085.94	1190.64	1154.8	873.939	1690.2	1770.17	1607.78	1714.44	1738.18	1757.42	1482.43	1453.44	1401.38	2169.27	1966.98	1935.47
Alyref2	40.3734	36.7368	30.3474	60.1112	47.7915	58.0516	61.6047	45.1308	54.5494	91.1061	92.1606	118.107	37.9025	30.7919	29.6814	106.699	72.2925	61.0479	59.7378	54.9733	32.665	98.4957	73.446	54.0366	30.1648	37.6175	21.7391	37.2243	29.8905	36.1258	47.4835	50.3759	39.3706	26.1489	44.4772	65.0753
Amacr	271.989	346.217	254.051	187.547	221.802	198.666	438.078	445.522	321.309	303.687	333.733	296.707	348.492	256.893	189.319	394.562	274.712	185.798	235.331	250.641	236.654	554.762	393.219	322.141	181.962	174.115	177.536	96.7831	103.258	102.002	190.884	205.235	228.775	107.864	108.016	117.555
Ambra1	1239.89	1124.37	1187.88	1215.45	1154.35	1150.71	1517.3	1504.36	1362.41	1313.58	1238.58	1178.19	715.936	1024.93	1042.86	819.133	917.458	1012.16	826.373	821.804	925.285	977.714	927.68	719.103	503.072	518.046	511.774	448.819	506.327	498.324	472.935	500.96	468.191	433.635	450.218	440.833
Amd1	694.848	677.961	626.89	421.981	514.678	448.933	444.923	511.483	565.451	420.744	379.814	548.764	495.891	381.82	863.168	666.866	558.624	974.111	313.171	354.997	331.983	256.378	376.27	231.734	1250.38	1284.37	1344.2	951.878	879.506	978.585	622.034	615.705	606.52	797.541	835.081	818.69
Amd2	13.812	11.1324	10.8383	14.4267	9.80339	10.3203	10.2675	12.7292	15.3004	10.491	9.77461	5.7613	6.31708	13.1965	18.4506	22.2289	15.7729	18.5798	4.52559	6.52226	13.9993	5.79386	13.5593	4.15666	132.336	156.919	134.058	99.9738	81.5196	81.8144	66.4769	50.3759	61.7161	84.9838	80.785	71.3729
Amdhd1	5.31229	2.22647	2.16767	7.21335	12.2542	3.87011	11.4083	2.3144	11.9743	16.0126	5.58549	2.88065	4.21139	0.879769	0	2.22289	3.94323	1.7695	0.905118	0.931751	2.66653	0	0	4.15666	1.94612	2.14957	1.81159	18.0804	18.1155	22.313	0.949669	2.79866	0	6.53722	3.63079	8.39682
Amdhd2	692.723	654.583	1148.86	925.713	859.022	777.892	1697.55	1665.21	1631.83	1512.36	1108.72	851.232	605.387	937.834	304.836	532.381	531.022	215.879	701.466	809.692	589.969	477.994	221.468	507.113	259.807	297.715	374.093	230.791	243.653	244.381	759.736	710.86	607.584	275.653	261.417	266.599
Amer1	677.848	669.055	991.492	892.051	591.879	839.814	1106.6	1424.51	1311.18	1131.92	1100.34	842.59	588.541	833.141	589.618	625.742	768.93	648.523	769.35	843.235	1109.28	544.623	742.37	705.594	311.379	337.482	351.448	621.114	539.841	544.013	561.255	558.799	520.331	392.233	412.094	392.551
Amer2	3.18737	3.33971	9.53775	141.863	156.854	171.575	27.3799	23.144	16.6309	176.138	233.194	165.637	2.10569	0	2.4066	15.5602	69.6637	68.1259	6.33583	9.31751	5.99969	11.5877	63.2766	154.836	0	0	0.905794	14.8897	10.8693	10.6252	1.89934	2.79866	0	21.7907	22.6924	18.8928
Amfr	3141.69	3146.01	3432.72	3490.06	3652.99	3857.21	3100.77	3199.66	3501.14	3640.38	3768.81	4508.22	2094.11	2495.91	2989.8	3089.81	3404.32	3882.29	2299	2394.6	2008.56	3773.25	3886.99	2475.29	2177.71	2188.26	2270.83	1406.01	1334.2	1544.91	1962.02	2035.56	1966.4	1678.98	1613.89	1615.34
Amh	5.31229	6.67942	3.90181	3.60667	1.22542	3.87011	5.70414	6.9432	7.31761	7.17805	1.39637	1.44032	5.26423	5.27862	7.21981	4.44577	2.62882	7.96276	7.24094	2.79525	7.33295	5.79386	0	5.19583	9.7306	7.5235	4.52897	4.2542	11.775	0	0.949669	1.86577	8.51257	6.53722	8.16927	6.29761
Amhr2	0	3.33971	3.03474	7.21335	4.90169	5.16015	7.9858	3.4716	6.65237	13.2518	8.37824	10.0823	5.26423	17.5954	15.2418	17.7831	14.4585	4.42376	9.9563	5.59051	11.9994	4.3454	4.51976	6.235	0	2.14957	1.81159	1126.3	1272.61	1337.72	3.79868	11.1946	6.38442	419.471	356.725	410.394
Amigo1	109.433	83.4928	68.4984	207.985	138.473	138.034	208.772	192.095	138.369	181.66	198.285	165.637	84.2277	93.2555	93.0553	93.3612	159.044	143.33	108.614	103.424	184.657	204.234	199.999	161.071	36.9763	41.9166	36.2318	60.6224	96.9177	64.814	76.9232	60.6377	64.9083	88.2524	86.2312	87.117
Amigo2	18.0618	7.79266	9.97128	8.41557	17.1559	29.6708	68.4497	71.7464	55.8799	36.9946	37.7021	40.3291	22.1098	31.6717	1.6044	22.2289	21.0306	42.4681	56.1173	31.6795	49.9974	14.4847	19.209	25.9791	9.7306	2.14957	3.62318	98.9102	107.787	96.6897	16.1444	27.9866	9.57664	116.58	115.278	107.059
Amigo3	45.6857	65.681	40.3187	54.1001	66.1729	47.7313	59.3231	57.86	84.4851	87.241	48.8731	108.024	45.2724	36.9503	24.8682	88.9154	53.8908	46.0071	82.3657	60.5638	5.99969	27.5208	30.5084	17.6658	43.7877	32.2436	23.5506	22.3346	30.7963	17.0004	56.0305	44.7786	40.4347	18.5221	11.8001	13.6448
Ammecr1	615.163	626.752	750.014	599.91	729.127	548.265	620.61	609.845	649.271	734.37	742.871	615.019	526.423	660.707	712.355	451.246	633.546	730.805	403.683	405.312	397.313	196.991	224.858	221.342	543.94	513.747	548.911	491.361	453.792	472.823	324.787	313.45	317.093	230.982	249.617	231.962
Ammecr1l	1220.76	1186.71	1406.82	985.824	765.89	793.372	1462.54	1537.92	1406.31	1086.09	1031.92	872.837	935.98	1132.26	1242.61	635.745	711.096	832.551	1004.68	1034.24	955.284	463.509	674.574	391.766	595.512	612.627	680.251	580.699	494.552	646.015	693.259	632.497	617.161	489.202	422.079	469.172
Amn1	146.619	143.608	168.645	150.278	112.739	122.553	192.8	214.082	219.528	166.752	152.205	144.032	202.146	195.309	153.22	87.804	132.755	63.7021	141.198	168.647	179.991	99.9441	96.0448	112.23	82.7101	74.1602	59.7824	76.5757	81.5196	79.6893	87.3696	87.6914	103.215	100.237	113.462	93.4146
Amot	4226.46	4220.28	5583.48	3004.36	2950.82	3397.96	5794.27	6636.54	6376.29	3644.24	4870.55	3239.29	2514.2	4035.5	2303.12	994.741	2016.3	1198.84	3020.38	3851.86	2538.54	237.548	644.065	542.445	1799.19	1761.57	2026.26	414.785	373.178	455.823	2207.98	2296.77	1957.89	303.981	293.186	373.658
Amotl1	2922.82	2955.64	3378.1	2965.89	2680	3069	4311.19	4342.97	4441.79	3931.37	4041.1	3440.94	1990.93	3494.44	1723.13	1554.91	2243.7	1640.33	3577.93	3863.97	3035.84	2888.24	2858.75	1758.27	1440.13	1498.25	1384.05	897.637	933.852	887.208	2232.67	2195.08	2176.02	1086.27	1305.27	1151.41
Amotl2	3988.47	4663.35	4655.72	3429.95	2987.58	3873.98	7366.33	7488.24	6255.89	4049.53	5894.09	4018.51	4833.62	5282.13	6936.63	4653.61	2895.65	5263.39	6162.95	5018.41	6491	5011.69	5268.91	5695.67	2686.62	2492.43	2597.82	2071.8	1956.47	2300.37	4153.85	4326.73	3797.67	3148.76	3759.68	3636.87
Ampd2	1797.68	1928.13	1772.29	1690.33	1824.66	1309.39	1601.72	1926.74	1762.21	1646.54	1482.95	1466.25	1233.94	1276.55	1527.39	1109.22	1083.07	1247.5	1071.66	1032.38	1036.61	1199.33	1196.61	1194	1071.34	1075.86	1027.17	557.301	568.825	567.388	708.453	743.511	716.12	557.843	483.803	515.355
Ampd3	122.183	155.853	127.893	123.829	111.514	87.7225	215.616	141.178	178.283	113.192	69.8187	77.7775	192.671	110.851	316.869	21.1174	22.345	18.5798	30.774	27.9525	136.66	24.6239	73.446	80.0158	81.737	74.1602	66.123	75.5121	74.2734	75.4392	26.5907	25.1879	18.0892	19.6117	17.2462	24.1408
Amt	75.4345	60.1148	71.5331	91.3691	80.8779	100.623	99.252	94.8904	75.837	172.273	168.961	120.987	97.9147	100.294	60.1651	111.144	89.3799	60.1631	82.3657	82.9258	167.325	75.3202	66.6664	152.757	26.2726	25.7948	38.0433	25.5252	29.8905	24.4381	26.5907	39.1813	34.0503	32.6861	29.954	41.9841
Amy1	2.12492	2.22647	5.63594	1.20222	0	0	11.4083	16.2008	17.2962	3.31295	1.39637	1.44032	5.26423	23.7538	5.61541	4.44577	3.94323	0.884751	9.9563	14.908	29.3318	5.79386	3.38982	7.27416	0.97306	0	0	4.2542	2.71732	1.06252	18.0437	16.792	28.7299	5.44768	6.35388	5.24801
Amz1	10.6246	13.3588	16.4743	8.41557	22.0576	16.7705	22.8166	23.144	26.6095	15.4604	8.37824	33.1275	10.5285	14.0763	8.02201	16.6716	21.0306	9.73227	23.5331	17.7033	7.33295	11.5877	16.9491	5.19583	273.43	323.51	285.325	225.473	200.176	196.567	325.737	343.302	363.912	302.891	256.878	279.194
Amz2	1083.71	1029.74	1116.78	938.938	1045.29	1021.71	1311.95	1400.21	1365.07	1154.56	1202.28	1202.67	1039.16	1077.72	968.257	865.814	1151.42	872.365	988.389	987.656	1067.28	1202.23	1062.14	1002.8	510.856	530.944	493.658	379.688	451.075	386.759	717	690.336	684.197	518.619	568.218	543.694
Anapc1	5707.52	6462.34	5991.44	5328.26	5940.85	5263.35	6313.34	6471.06	6784.75	6195.21	5892.7	5316.24	3611.26	4673.33	5512.73	3875.6	4833.09	6795.78	4118.29	4696.96	3794.47	2878.1	3816.93	2707.03	3474.8	3393.1	3340.57	3941.52	3881.24	3969.59	2968.67	2919.94	2912.36	3272.97	3627.16	3653.66
Anapc10	237.991	310.593	243.646	337.825	373.754	307.029	301.179	296.243	283.391	365.529	339.319	470.986	301.114	242.816	286.386	381.225	350.947	390.175	223.564	224.552	159.992	221.615	277.965	299.28	83.6831	102.105	99.6373	120.181	113.222	69.0641	75.0239	85.8256	108.535	96.9687	96.2159	113.357
Anapc11	1083.71	1007.48	1053.05	966.589	944.801	1144.26	1598.3	1483.53	1348.44	1520.64	1554.16	1914.19	1590.85	1375.08	1126.29	1677.17	1168.51	1106.82	1144.07	1175.87	1201.27	1192.09	954.798	1129.57	950.679	1016.75	978.257	1036.96	1238.19	1122.03	1517.57	1464.63	1445.01	1693.14	1549.44	1636.33
Anapc13	438.795	359.575	413.591	476.081	475.464	459.253	569.273	504.539	471.653	557.127	526.433	736.006	700.143	487.392	384.254	1000.3	728.183	543.237	312.266	383.881	345.982	761.893	438.416	638.048	351.274	395.521	353.26	388.196	532.594	472.823	488.13	439.39	466.063	544.768	483.803	484.916
Anapc15	446.232	531.014	429.199	395.532	492.62	366.37	420.966	454.78	505.58	511.298	480.352	557.406	447.46	434.606	587.211	614.628	534.965	695.415	381.055	385.745	362.648	504.066	427.117	423.98	196.558	177.34	186.594	139.325	154.887	139.191	174.739	173.517	213.878	197.206	155.216	159.54
Anapc16	1121.96	1178.92	1126.75	823.524	856.571	802.403	1114.59	1144.47	1200.75	967.381	994.218	1175.3	1646.65	1238.72	1196.08	1217.03	1115.93	839.629	903.308	881.436	913.286	1092.14	827.115	718.064	634.435	610.478	590.578	452.009	503.61	467.511	601.141	639.96	671.429	428.188	351.279	409.345
Anapc2	2864.39	3180.52	2994.42	3045.24	3231.44	2946.44	3304.98	3258.68	3492.49	3166.63	3210.26	3363.16	2797.41	2774.79	2362.48	2392.94	2723.46	2199.49	2163.23	2250.18	1961.9	1935.15	1644.06	2011.83	1606.52	1616.48	1798	1826.12	1912.99	1868.98	1527.07	1568.18	1471.61	1774.85	1685.59	1702.45
Anapc4	2399.03	2500.33	2367.96	2293.85	2237.62	2443.33	2229.18	2271.58	2434.1	2522.26	2512.08	3075.09	2184.66	2043.7	2080.11	2202.88	2171.41	2028.74	1512.45	1553.23	1109.94	1103.73	1161.58	1115.03	1613.33	1650.87	1586.05	1468.76	1373.15	1263.34	1191.84	1298.58	1120.47	1023.07	1022.97	1053.8
Anapc5	8473.1	8791.23	8199.43	7630.52	7765.51	7231.94	8940.67	9034.26	8743.21	8621.4	8872.56	9516.22	7195.15	6959.85	6240.32	7466.67	7480.31	6941.76	6621.84	6327.52	6881.64	6804.89	5248.57	5342.35	4349.58	4251.85	4392.19	4410.55	4311.48	4148.1	4050.34	4183.07	3908.33	3967	4232.59	4077.7
Anapc7	1661.68	1428.28	1432.83	1377.75	1294.05	1353.25	1572.06	1570.32	1475.5	1378.74	1439.66	1430.24	1493.99	1301.18	1321.23	1364.85	1221.09	1288.2	1106.96	1057.54	874.621	1412.25	1075.7	1044.36	799.855	852.305	921.192	1071	1123.16	1144.34	908.834	879.712	928.934	970.777	914.959	900.559
Ang	11.687	14.4721	13.4396	15.6289	9.80339	5.16015	20.5349	25.4584	18.6266	14.3561	11.171	17.2839	20.0041	31.6717	10.4286	13.3373	5.25764	5.30851	19.0075	29.816	23.9988	7.24233	10.1695	18.705	7.78448	7.5235	7.24635	9.57196	9.05773	11.6878	18.0437	13.9933	14.897	15.2535	26.3232	17.8432
Angel1	103.058	94.6251	78.4696	54.1001	66.1729	60.6317	136.899	183.995	91.1374	109.879	87.9715	72.0162	58.9594	73.0208	60.9673	32.2318	53.8908	47.7766	66.9787	69.8813	83.329	44.9024	63.2766	86.2508	47.6799	27.9444	34.4202	3.19065	5.43464	7.43767	45.5841	62.5034	26.6018	27.2384	18.1539	34.6369
Angel2	880.778	851.626	844.958	928.118	871.276	732.741	937.761	992.878	959.272	972.902	844.806	940.532	781.212	806.748	677.86	796.904	841.222	767.964	601.903	680.178	629.967	511.308	546.89	540.366	519.614	467.531	465.578	645.575	611.397	599.264	452.043	461.779	421.372	519.709	453.849	451.329
Angpt1	310.238	177.005	196.824	14.4267	7.35254	6.45018	530.485	503.382	469.657	19.3255	4.18912	0	254.789	358.946	189.319	13.3373	1.31441	2.65425	292.353	299.092	221.989	0	0	1.03917	167.366	184.863	163.043	1.06355	0	0	297.247	326.51	250.057	0	0	4.19841
Angpt2	27.6239	36.7368	26.4456	68.5268	75.9762	52.8915	28.5207	33.5588	35.2576	58.5288	48.8731	84.9791	31.5854	34.311	10.4286	83.3582	220.821	23.0035	33.4894	18.635	24.6654	149.192	301.694	244.204	16.542	12.8974	25.3622	5.31776	0	0	31.3391	34.5168	21.2814	2.17907	4.53849	2.0992
Angpt4	5.31229	5.56618	3.90181	4.8089	6.12712	7.74022	12.5491	4.6288	11.9743	3.31295	20.9456	21.6049	4.21139	1.75954	0.802201	16.6716	11.8297	7.96276	3.62047	1.8635	5.99969	13.0362	28.2485	48.8408	1.94612	2.14957	0	2.1271	1.81155	9.56272	0.949669	8.39598	1.06407	2.17907	7.26158	6.29761
Angptl2	1810.43	1861.33	1678.64	3574.21	3648.09	4582.21	2046.65	1794.82	2053.59	3944.06	4413.94	3926.32	1122.33	1561.59	576.783	949.172	1434.02	1324.47	1320.57	1507.57	991.949	703.954	1327.68	1870.5	1520.89	1507.92	1388.58	480.725	469.19	364.446	892.689	942.216	760.811	688.587	692.573	619.265
Angptl4	99.8711	89.0589	73.2672	275.31	249.986	291.548	463.176	538.098	357.897	707.867	839.22	839.709	348.492	509.386	125.143	2814.17	1681.13	3933.6	409.113	324.249	158.658	7038.09	6763.81	8280.07	50.5991	59.1132	31.7028	3.19065	1.81155	11.6878	687.561	674.477	984.265	37.0442	8.16927	33.5873
Angptl6	72.2472	80.153	196.824	46.8868	80.8779	141.904	138.04	179.366	222.189	90.5539	85.1788	167.078	91.5976	115.25	76.2091	146.71	128.812	30.0815	267.915	257.163	367.314	1911.97	887.002	199.52	25.2995	24.7201	25.3622	17.0168	16.3039	20.188	150.997	140.866	173.444	20.7012	22.6924	36.7361
Ank	2498.9	2612.77	2168.54	5842.81	8299.79	8483.28	2215.49	2082.96	2325.67	7058.24	8450.85	6625.49	1545.58	1696.2	1330.85	2484.07	3186.13	4598.94	1434.61	1651.99	1918.57	2898.38	2649.71	3271.29	2345.07	2360.23	2457.42	11.6991	38.0425	38.2509	1263.06	1255.67	1277.95	23.9698	32.6771	30.4385
Ank1	226.304	237.119	163.876	2257.78	2515.79	3018.69	367.347	322.859	247.468	3257.73	2889.1	2120.16	45.2724	52.7862	75.4069	755.781	900.371	2025.2	85.9862	84.7893	95.3284	139.053	404.518	487.369	161.528	174.115	148.55	138.262	153.981	119.003	47.4835	55.0403	65.9724	137.282	113.462	139.597
Ank2	403.734	443.068	605.213	569.855	650.7	519.885	791.735	718.621	693.842	574.797	492.92	538.681	214.781	479.474	211.781	152.268	297.057	219.418	622.721	714.653	538.639	95.5987	180.79	200.559	203.369	150.47	192.028	209.52	192.93	192.317	417.855	422.598	380.937	102.416	134.339	83.9682
Ank3	1505.5	1557.42	1923.16	1621.8	1345.51	1795.73	2201.8	1962.61	2006.35	2406.3	2459.01	1673.66	839.119	1076.84	1086.18	639.08	1017.35	777.697	783.832	863.733	758.627	417.158	862.143	920.701	590.647	638.422	662.135	109.546	116.845	100.94	486.231	486.967	437.333	111.133	106.201	134.349
Ankef1	14.8744	5.56618	7.37008	9.6178	12.2542	9.03025	19.3941	15.0436	18.6266	17.6691	11.171	8.64195	10.5285	8.79769	3.2088	7.7801	14.4585	3.53901	64.2634	40.997	41.9978	115.877	148.022	127.817	3.89224	5.37393	5.43476	2.1271	0	0	163.343	140.866	266.018	0	0	1.0496
Ankfy1	2630.65	2769.73	2952.8	2423.69	2585.64	2377.54	3144.12	4364.96	4099.19	2548.21	2509.28	2255.55	1696.14	2343.71	2313.55	1596.03	2271.3	2426.87	1963.2	2025.63	2074.56	767.687	1259.88	930.054	1526.73	1548.77	1524.45	1666.58	1514.45	1449.28	1226.97	1260.33	1176.86	1198.49	1236.28	1287.86
Ankhd1	2499.96	2530.39	3037.77	2025.75	1860.19	1658.99	3310.68	3537.56	3404.68	2403.54	2280.28	1728.39	1670.87	2415.85	2058.45	1035.86	1332.81	1281.12	2061.86	2134.64	2533.87	903.843	1142.37	985.129	1099.56	1112.4	1139.49	996.547	818.819	975.398	1112.06	1119.46	1017.25	561.111	609.972	625.563
Ankib1	892.465	1020.84	1052.19	1106.05	1118.81	1277.14	1227.53	1228.95	1156.18	1437.82	1381.01	1221.4	640.131	836.661	1110.25	890.266	862.253	1481.96	925.936	1109.72	832.624	475.097	796.607	498.8	688.926	712.582	649.454	1142.25	1135.84	1185.78	795.823	780.826	781.028	914.121	904.974	884.815
Ankle1	192.305	185.911	130.06	162.3	143.375	119.973	114.083	179.366	127.06	213.685	203.871	168.518	253.736	205.866	308.847	357.885	233.965	292.853	134.863	111.81	93.9951	75.3202	62.1466	110.152	112.875	97.8054	124.094	59.5589	66.1214	63.7515	99.7153	86.7585	87.2538	78.4466	52.6464	49.3313
Ankle2	1361.01	1237.92	1213.46	941.342	936.223	1144.26	1556.09	1632.81	1377.71	1265.55	1266.51	1293.41	1038.11	1092.67	1233.79	915.829	933.231	1159.02	928.651	914.048	969.95	689.47	785.308	790.805	786.232	797.49	770.831	838.078	859.579	885.083	651.473	640.893	643.763	771.392	835.989	814.491
Ankmy1	0	3.33971	3.03474	1.20222	2.45085	0	7.9858	5.786	5.32189	4.41726	5.58549	2.88065	2.10569	13.1965	0.802201	2.22289	6.57205	0.884751	4.52559	1.8635	7.33295	0	2.25988	2.07833	76.8717	90.2819	70.6519	39.3514	60.6868	43.5635	75.0239	98.886	93.6382	76.2675	73.5235	75.5713
Ankmy2	635.35	643.451	704.926	655.213	508.551	552.136	751.806	704.735	780.323	653.203	678.637	656.788	583.277	608.8	518.222	471.252	586.227	407.87	513.202	537.62	528.639	676.433	563.84	542.445	293.864	296.641	293.477	297.794	293.47	241.193	395.062	370.356	360.72	334.488	323.14	310.682
Ankra2	257.115	211.515	268.791	320.994	208.322	309.609	309.164	392.291	327.297	372.155	353.282	345.678	266.37	304.4	214.188	284.529	295.742	173.411	219.039	245.982	349.982	183.955	212.429	262.909	141.094	155.844	142.21	216.964	203.799	244.381	207.978	218.296	187.276	210.281	232.37	230.912
Ankrd1	1280.26	1896.96	1711.16	2771.13	2539.08	2765.84	2264.54	1769.36	2408.82	4704.39	4743.48	5854.92	280.057	361.585	765.3	946.949	649.319	3281.54	764.825	805.033	729.962	841.559	874.573	1442.36	1334.06	1162.92	1000.9	151.024	117.75	145.566	557.456	611.041	470.319	330.13	540.08	322.228
Ankrd10	917.964	822.682	932.531	835.546	786.722	568.906	752.946	858.643	802.276	864.127	741.474	751.849	649.606	688.859	791.773	749.112	694.008	1028.08	562.983	625.205	719.296	289.693	344.631	587.129	516.695	467.531	564.31	599.843	572.448	585.451	395.062	442.188	423.5	362.816	357.633	407.246
Ankrd11	4931.93	5424.8	5461.23	6171.02	6886.88	7382.88	6623.65	6716.39	6776.1	8068.69	9034.54	7328.37	3276.46	4942.54	4811.6	3787.8	4858.06	5552.7	4454.09	4431.41	4399.77	3726.9	4929.92	3916.62	3103.09	2827.76	2912.13	2933.27	2730.91	2695.62	3168.1	3200.74	2937.9	2848.05	2967.26	3261.11
Ankrd12	564.165	441.955	852.328	676.853	515.903	494.084	846.494	1024.12	945.967	835.967	622.783	423.455	397.976	750.443	385.859	252.298	387.751	291.968	615.48	708.131	885.954	198.44	223.728	257.713	332.786	327.809	384.057	508.377	485.494	615.202	679.014	706.195	618.225	384.606	387.587	442.932
Ankrd13a	2645.52	2780.87	2356.69	2077.44	2259.68	1980.21	2593.1	2580.56	2507.28	2396.92	2253.75	2110.08	1747.72	1943.41	2712.24	1810.54	1779.71	2141.1	1879.02	1714.42	1347.93	1325.35	1311.86	1411.19	1479.05	1559.51	1523.55	1448.56	1411.19	1371.72	1397.91	1456.24	1407.77	1094.98	1121.01	1229.08
Ankrd13b	788.344	695.773	684.117	580.675	518.354	345.73	710.736	909.56	780.988	612.895	483.145	505.554	407.452	644.871	525.442	360.107	279.969	436.182	620.006	477.988	553.305	505.515	324.292	407.353	434.958	437.438	487.317	410.531	381.33	367.634	376.069	383.417	388.386	198.296	158.847	207.821
Ankrd13c	980.649	955.157	859.264	918.5	868.825	943.017	1022.18	822.769	923.349	949.16	888.093	983.742	592.752	526.102	734.014	785.79	793.904	1145.75	500.53	534.825	511.307	570.695	684.743	612.069	751.202	752.35	723.729	824.252	707.409	812.831	546.06	542.94	629.93	915.211	950.359	890.063
Ankrd13d	141.307	130.249	127.459	105.796	124.993	96.7527	229.306	200.196	196.245	180.004	157.79	133.95	121.077	75.6602	93.8575	82.2468	59.1484	102.631	110.424	86.6528	161.325	68.0779	65.5365	99.7599	75.8986	89.2072	91.4852	87.2112	98.7293	94.5647	61.7285	80.2283	47.8832	80.6257	91.6774	90.2658
Ankrd16	439.858	381.84	476.887	390.723	319.835	332.829	422.106	535.784	486.953	543.876	541.793	566.048	427.456	420.53	420.353	490.146	373.292	303.47	428.121	399.721	555.971	218.718	215.818	486.33	118.713	110.703	109.601	109.546	92.3888	138.128	174.739	132.47	159.611	132.923	116.185	131.2
Ankrd17	4581.32	4790.26	5452.56	4829.34	4862.48	4827.32	6389.78	6671.26	6708.25	6324.42	6737.5	5032.49	2523.67	3804.12	3953.25	2411.83	3639.6	4398.1	3239.42	3548.11	3699.14	2542.06	4024.84	3276.49	2694.4	2819.16	2644.01	2784.38	2571.49	2787	2269.71	2386.32	2312.23	1836.96	2143.98	2152.73
Ankrd23	2.12492	2.22647	5.20241	20.4378	6.12712	10.3203	4.56331	10.4148	8.64808	13.804	15.3601	15.8436	12.6342	5.27862	5.61541	6.66866	7.88646	12.3865	4.52559	10.2493	11.9994	8.69079	7.90957	21.8225	0.97306	0	2.71738	7.44486	0.905773	4.2501	0	0.932887	2.12814	3.26861	3.63079	1.0496
Ankrd24	193.367	141.381	176.015	245.254	194.842	268.328	289.77	387.662	333.284	480.93	423.101	355.76	229.52	276.248	219.803	265.635	247.109	130.058	199.126	229.211	357.315	357.771	301.694	386.57	79.7909	75.235	104.166	60.6224	66.1214	96.6897	132.954	166.987	156.418	120.939	133.431	131.2
Ankrd26	546.103	504.296	561.86	437.61	325.963	319.929	544.175	600.587	435.73	438.413	427.29	244.855	310.59	459.24	574.376	275.638	322.03	564.471	374.719	362.451	403.979	154.986	248.587	201.598	423.281	440.662	456.52	364.798	317.926	416.51	323.837	301.323	344.759	249.504	314.063	304.385
Ankrd27	604.539	725.83	609.549	611.932	699.717	543.105	618.329	759.123	677.211	744.309	755.438	718.722	628.549	605.281	595.233	623.519	650.633	877.673	538.545	557.187	548.638	595.319	545.761	630.774	371.709	404.119	386.774	324.383	377.707	273.069	339.032	318.114	343.695	461.963	500.141	484.916
Ankrd28	1664.87	1680.99	1934.86	1108.45	1023.23	1265.53	2361.51	1988.07	2537.21	1637.15	1379.62	1453.29	1535.05	1704.99	1557.07	784.679	783.388	969.688	1274.41	1608.2	1586.58	506.963	804.517	599.599	983.763	887.772	882.243	1144.38	1134.03	1116.71	922.129	941.283	791.669	1114.6	1354.28	1085.29
Ankrd29	123.245	150.287	137.43	76.9424	102.936	76.1121	160.857	148.122	190.923	98.2841	61.4404	103.703	181.09	226.101	169.264	44.4577	85.4366	39.8138	152.965	216.166	239.321	33.3147	32.7682	49.88	106.063	89.2072	76.0867	11.6991	17.2097	14.8753	66.4769	66.235	78.7412	50.1187	39.9387	48.2817
Ankrd33b	11.687	2.22647	5.63594	1.20222	3.67627	6.45018	10.2675	8.1004	5.98713	4.96942	8.37824	10.0823	6.31708	4.39885	4.81321	0	2.62882	0.884751	5.43071	1.8635	3.99979	2.89693	1.12994	1.03917	11.6767	11.8226	7.24635	4.2542	4.52886	2.12505	4.74835	8.39598	4.25628	3.26861	7.26158	3.14881
Ankrd34a	175.306	133.588	178.182	141.863	93.1322	156.094	172.265	167.794	161.653	180.004	203.871	136.831	81.0692	87.9769	192.528	63.3522	53.8908	105.285	81.4606	77.3353	120.66	37.6601	48.5874	67.5458	57.4105	49.4401	74.2751	179.74	179.343	215.692	59.8292	56.9061	62.7802	110.043	118.908	118.605
Ankrd35	41.4359	35.6236	31.2144	34.8645	55.144	33.5409	52.4781	48.6024	31.9314	45.277	48.8731	38.8888	20.0041	27.2728	13.6374	36.6776	55.2052	23.0035	13.5768	13.0445	23.3321	14.4847	5.6497	12.47	21.4073	16.1218	17.2101	10.6355	7.24618	10.6252	10.4464	15.8591	7.4485	2.17907	6.35388	4.19841
Ankrd37	23.3741	13.3588	11.7054	58.909	67.3983	107.073	46.7739	24.3012	6.65237	107.119	268.104	47.5307	69.4879	21.9942	17.6484	91.1383	194.533	61.0479	20.8177	5.59051	5.99969	641.67	302.824	247.322	25.2995	25.7948	24.4564	13.8262	12.6808	7.43767	22.7921	16.792	38.3065	29.4175	19.0616	28.3393
Ankrd39	97.7461	69.0207	54.6253	74.5379	94.3576	81.2723	86.7029	91.4188	83.8198	112.088	103.332	142.592	106.337	85.3376	63.3739	100.03	89.3799	73.4344	83.2709	65.2226	55.9971	141.95	111.864	93.5249	25.2995	29.0192	29.8912	84.0205	78.8022	35.0633	26.5907	23.3222	45.755	58.835	44.4772	46.1825
Ankrd40	1514	1332.54	1425.03	1350.1	1215.62	1385.5	1669.03	1568.01	1427.6	1473.71	1623.98	1447.53	1511.89	1406.75	1749.6	1658.27	1411.68	1677.49	1241.82	1218.73	1311.93	2372.59	1988.69	1842.44	786.232	831.884	812.497	710.452	759.038	763.955	894.589	959.941	1033.21	897.778	949.451	980.328
Ankrd42	75.4345	82.3795	136.13	173.12	107.837	105.783	96.9704	116.877	148.348	156.813	157.79	175.72	64.2236	71.2613	64.1761	148.933	140.642	74.3191	64.2634	79.1988	57.3304	46.3509	62.1466	73.7808	92.4407	93.5063	108.695	78.7028	70.6503	75.4392	103.514	134.336	120.24	96.9687	76.2465	71.3729
Ankrd44	414.359	384.067	510.269	554.226	485.268	607.607	635.441	720.936	654.593	636.086	766.609	586.212	614.862	855.136	412.331	292.309	457.415	233.574	550.312	707.199	436.644	366.462	507.343	437.489	222.831	177.34	211.956	473.28	465.567	423.947	471.036	459.913	447.974	434.725	364.894	519.553
Ankrd46	993.398	981.875	1144.53	1161.35	1120.04	1411.3	1392.95	1409.47	1432.25	1403.03	1552.77	1559.87	1234.99	1378.6	1096.61	1187.02	1577.29	1264.31	1093.38	1235.5	1101.94	867.631	1022.59	977.855	546.859	577.16	523.549	982.721	990.916	809.644	729.346	735.115	744.85	970.777	894.989	988.725
Ankrd49	292.176	266.064	293.502	265.692	310.032	326.379	311.446	284.671	339.271	358.903	330.94	469.546	212.675	191.79	358.584	357.885	379.864	475.996	165.637	217.098	217.322	176.713	261.016	339.807	200.45	216.032	176.63	161.66	142.206	122.19	160.494	179.114	205.366	139.461	125.262	156.391
Ankrd50	2028.23	2376.76	2892.97	4542.01	4866.16	5276.25	3389.4	3432.26	3699.38	5517.16	6959.52	4812.12	1170.77	1746.34	1360.53	1547.13	2435.6	2932.95	1795.75	1947.36	2013.23	1176.15	2133.32	2102.23	1231.89	1158.62	1118.66	629.622	657.591	658.765	1307.69	1366.68	1234.32	727.81	844.158	813.442
Ankrd52	3266	3288.5	2847.88	2477.79	2454.52	1483.54	2457.34	2547	2311.03	2275.44	1868.35	1703.9	1329.74	1666.28	2294.3	1626.04	1616.72	2503.85	1478.96	1413.47	1154.61	698.16	868.923	690.006	1834.22	1840.03	1751.81	2146.25	2092.34	2053.86	1027.54	1088.68	1041.73	1196.31	1316.16	1180.8
Ankrd54	735.221	638.998	598.277	479.688	513.452	490.214	698.187	674.648	631.975	514.059	608.819	547.323	779.106	675.663	773.322	602.402	433.755	619.326	563.888	507.804	513.307	874.873	503.953	392.805	448.58	414.867	482.788	571.127	587.847	551.45	440.647	372.222	413.924	500.097	495.603	548.942
Ankrd55	25.499	24.4912	34.6827	7.21335	18.3813	20.6406	52.4781	38.1876	43.9056	8.83453	26.5311	15.8436	35.7968	18.4752	30.4836	11.1144	11.8297	18.5798	11.7665	14.908	45.9976	10.1393	22.5988	55.0758	14.5959	17.1966	20.8333	1.06355	0	0	6.64769	6.53021	8.51257	27.2384	20.877	15.744
Ankrd6	171.056	146.947	129.193	168.311	94.3576	76.1121	266.954	212.925	194.914	198.777	164.772	112.345	58.9594	59.8243	62.5717	25.5632	28.917	22.1188	62.4531	54.9733	102.661	17.3816	5.6497	29.0966	44.7607	59.1132	47.1013	6.38131	1.81155	10.6252	31.3391	36.3826	28.7299	4.35815	0.907697	6.29761
Ankrd61	4.24983	8.90589	6.06947	3.60667	4.90169	7.74022	7.9858	13.8864	3.32618	8.28237	8.37824	2.88065	5.26423	6.15838	12.033	3.33433	1.31441	9.73227	8.14606	6.52226	7.33295	2.89693	2.25988	6.235	122.605	123.6	129.529	161.66	138.583	117.94	121.558	136.202	148.97	134.013	138.878	111.258
Ankrd63	6.37475	4.45295	6.93654	26.4489	23.283	79.9823	10.2675	16.2008	13.97	109.327	149.412	61.934	10.5285	14.0763	0	4.44577	26.2882	7.07801	13.5768	6.52226	9.33285	15.9331	13.5593	39.4883	0	1.07479	7.24635	9.57196	14.4924	3.18757	17.0941	10.2618	12.7688	8.71629	11.8001	15.744
Ankrd9	98.8086	91.2854	92.7763	66.1224	41.6644	49.0214	138.04	111.091	103.112	92.7626	83.7824	84.9791	63.1708	69.5018	77.8135	83.3582	18.4017	61.9326	77.8401	89.4481	77.3293	189.749	112.994	90.4074	71.0333	72.0106	62.4998	73.385	50.7233	58.4389	83.5709	110.081	85.1257	87.1629	75.3389	70.3233
Anks1	571.602	659.036	565.328	693.684	731.578	585.677	979.971	1010.24	999.186	1139.1	1087.77	737.446	547.48	826.103	562.343	623.519	590.17	604.285	743.102	635.454	550.638	922.673	909.601	919.662	319.164	306.314	318.839	597.716	525.348	477.074	567.902	565.33	524.587	380.248	398.479	420.89
Anks3	576.915	486.484	493.362	610.73	590.654	654.048	517.936	632.989	555.473	786.825	768.005	678.393	563.273	529.621	525.442	711.323	533.65	646.753	451.654	392.267	435.311	476.545	383.049	542.445	303.595	294.491	356.883	450.946	525.348	531.262	368.472	365.692	358.592	489.202	462.018	443.982
Anks6	212.492	210.402	150.003	899.264	803.878	923.666	312.587	266.156	237.49	1727.15	1420.11	1087.44	173.72	221.702	110.704	778.01	701.895	704.262	265.2	191.941	175.324	669.191	672.314	558.032	144.986	138.647	111.413	160.596	130.431	147.691	174.739	168.853	212.814	301.802	296.817	291.789
Ankzf1	180.618	231.553	247.114	339.027	356.598	392.171	279.503	293.929	301.352	442.279	505.487	417.694	329.541	217.303	255.902	379.002	469.244	284.005	217.228	193.804	249.987	682.227	470.055	523.74	166.393	164.442	158.514	214.837	231.878	208.255	152.897	187.51	213.878	259.31	267.771	314.881
Anln	5012.68	5223.31	3907.87	3778.59	4079.43	3542.44	4361.39	3774.79	3409.34	4296.89	4102.54	3775.09	4069.25	3489.16	4761.06	3894.5	3584.4	5939.34	2768.76	2844.64	2421.21	1822.17	2786.43	1589.92	3233.48	3295.29	3156.69	2121.78	1939.26	1947.61	1840.46	2007.57	1989.81	2678.08	3129.74	3001.86
Ano1	205.054	170.325	108.817	779.042	561.244	668.239	254.405	134.235	173.627	996.093	1069.62	589.093	21.0569	24.6335	21.6594	50.0149	107.782	48.6613	13.5768	40.997	72.6629	695.264	511.862	438.528	178.07	173.04	163.949	530.712	465.567	481.324	15.1947	11.1946	20.2173	137.282	168.832	171.085
Ano10	900.964	938.459	1193.52	1308.02	1344.29	1475.8	1455.7	1504.36	1669.08	1682.98	1730.11	1489.3	784.371	1069.8	778.937	830.248	1123.82	932.528	985.673	1019.34	1063.28	1820.72	1421.46	1775.93	420.362	382.623	431.158	230.791	285.318	269.881	588.795	601.712	569.278	190.669	176.093	184.73
Ano3	7.43721	17.8118	12.1389	123.829	84.5542	33.5409	7.9858	11.572	19.9571	81.1672	78.1969	48.971	3.15854	5.27862	2.4066	13.3373	5.25764	8.84751	8.14606	2.79525	7.99959	0	2.25988	11.4308	5.83836	9.67307	7.24635	0	0	0	6.64769	0.932887	2.12814	0	0	0
Ano6	2508.46	2885.51	2975.34	3873.57	3432.41	4133.28	3566.23	3745.86	3992.75	5056.66	6304.63	4979.2	2025.68	3398.55	2453.93	2251.78	3650.12	2888.71	2665.57	3097.14	2371.88	1067.52	1788.69	1678.25	1642.52	1593.91	1468.29	2840.74	2745.4	2589.37	1902.19	1946.94	1814.24	1382.62	1496.79	1507.23
Ano8	862.716	857.192	751.748	1091.62	1156.8	708.23	856.762	933.861	852.168	1130.82	1034.71	808.022	562.22	676.543	423.562	613.516	646.69	479.535	611.86	527.371	506.64	680.779	576.269	587.129	631.516	693.236	626.809	543.475	634.947	525.95	715.101	653.021	740.593	382.427	292.278	326.426
Anp32a	2839.95	2862.13	2570.86	4044.28	4399.27	3929.45	3155.53	2832.83	2730.8	4481.31	4899.87	4715.62	2337.32	2174.79	2502.87	3872.27	4171.94	3453.18	1624.69	1863.5	1756.58	7369.79	4501.68	4043.39	1855.62	1922.79	1882.24	2509.98	2676.56	2665.87	1585	1593.37	1643.99	2801.2	2740.34	2979.82
Anp32b	5340.98	5872.32	4828.7	4174.12	4834.29	4320.33	5034.47	4779.24	4912.77	4145.05	4063.45	5186.61	4197.7	4144.59	6154.49	4541.36	4157.48	6119.83	3471.13	3625.44	3010.51	4326.57	3159.31	2703.91	3640.22	3631.7	3558.86	2921.57	3030.72	3072.82	2598.3	2766.01	2586.76	3815.56	3754.23	3488.88
Anp32b-ps1	4.24983	8.90589	3.90181	12.0222	7.35254	5.16015	0	6.9432	5.32189	2.76079	0	0	7.36992	3.51908	3.2088	4.44577	1.31441	7.96276	5.43071	4.65875	1.33326	0	3.38982	0	270.511	242.901	268.115	219.092	182.06	209.317	194.682	164.188	170.251	302.891	248.709	194.176
Anp32e	4576.01	4418.44	3147.89	3213.55	3664.02	3165.75	4386.48	3394.07	3256.33	3762.96	3387.6	3386.2	2898.49	2637.55	3545.73	2965.33	2927.19	4288.39	1947.81	2073.15	1691.25	1819.27	1845.19	1674.1	3527.34	3626.32	3358.68	3511.85	3835.95	3848.46	2121.56	2116.72	2137.72	4077.04	4256.19	3987.44
Anpep	276.239	247.139	221.536	1904.32	2838.08	2747.78	491.697	481.395	434.4	2044.64	2884.91	2225.3	500.102	1244.87	114.715	585.73	1704.79	787.429	466.136	527.371	366.648	321.559	670.054	1017.34	181.962	179.489	179.347	64.8766	73.3676	82.8769	206.078	176.316	191.533	77.3571	93.4928	107.059
Antxr1	835.092	791.511	1099.88	2802.39	2623.63	2505.25	1594.88	1688.36	2140.73	3001.53	3253.55	3204.72	1522.42	3023.77	1160.79	1454.88	2439.54	1677.49	2619.41	3376.67	2377.88	559.108	1029.37	1365.46	443.715	439.587	449.274	791.282	780.776	879.77	1437.8	1494.48	1302.42	1124.4	1215.41	1185
Antxr2	1022.08	843.833	1073	1041.13	1110.23	1092.66	1532.13	1627.02	1587.92	1320.76	1252.55	1191.15	674.874	1054.84	864.773	622.408	954.262	779.466	1178.46	1201.03	1003.95	304.178	497.173	461.39	413.55	434.213	448.368	307.366	286.224	323.007	813.867	844.263	682.069	285.459	284.109	293.889
Anxa1	15083.7	16079.6	17457.1	7055.86	7445.67	7070.69	18073	17619.5	18968.6	6866.64	7458.03	8771.58	38929	25928.6	31915.6	11701.3	5905.64	9335.01	11952.1	12827.4	11141.4	2689.8	2659.88	4824.85	10512.9	10509.2	11053.4	4493.5	4633.93	4090.72	9252.63	9660.98	7337.83	5587.14	6195.94	5006.6
Anxa11	436.67	413.011	357.232	592.697	582.076	561.166	452.909	427.007	422.425	541.115	618.593	583.331	404.293	422.289	223.814	507.929	536.279	338.86	361.142	309.341	304.651	207.131	236.157	253.557	207.262	188.087	212.862	373.306	345.099	372.946	198.481	203.369	180.892	358.457	394.848	418.791
Anxa2	21530.7	22892.6	19337.8	11817.9	15830	11093	16214.6	14440.7	15674.3	9359.63	12272.7	14858.4	22604.6	15906.2	20670.3	17041.8	12680.1	21406.6	9974.4	10288.4	6874.31	16401	12000	9421.08	12080.5	12090.3	11979.1	5132.7	4989.9	4779.24	7015.21	6663.61	8068.85	4273.16	3786	4302.32
Anxa3	2832.51	3335.26	3004.82	2244.55	2497.41	2225.31	2759.66	3020.29	2991.57	2460.42	2789.95	3426.53	2712.13	1739.3	4135.35	1960.59	1138.28	3322.24	1976.78	2065.69	2238.55	425.849	677.963	1504.71	2011.31	2015.22	2047.09	3014.1	2987.24	2913.44	1262.11	1291.12	1002.35	2644.3	3497.36	2356.36
Anxa4	2428.78	2364.51	2473.31	2394.83	2278.06	2105.34	3122.45	2781.91	2829.92	2212.5	2285.86	2383.74	2449.97	2124.64	2233.33	1174.79	1501.06	1335.97	1365.82	1430.24	1457.26	1057.38	1066.66	995.521	1732.05	1737.93	1693.83	879.557	790.74	743.767	1169.99	1207.16	1089.61	833.495	966.697	847.029
Anxa5	8686.66	9146.35	9100.74	10481	10239.6	10015.8	11173.3	10972.6	10454.9	11871.4	12776.8	13105.5	7141.46	8016.46	5160.56	9502.84	8297.87	9965.84	7364.04	7324.49	5839.7	8932.69	7546.86	7518.37	5897.71	6140.25	6288.02	3292.75	3383.97	3178.01	6339.04	6375.35	5865.16	3566.05	3855.9	3416.45
Anxa6	7366.02	8313.65	8459.11	10910.2	12034.9	10605.4	9006.84	9520.29	9166.3	11007.8	13563	12859.2	5459.01	6688.01	4178.67	6106.27	8169.06	5810.16	5343.82	5984.64	4767.09	6623.83	4686.99	5156.34	3344.41	3508.1	3482.78	1629.36	1671.15	1618.23	3467.24	3506.72	3465.68	1996.03	1856.24	2136.99
Anxa7	1764.74	1763.37	1556.39	1516.01	1906.76	1429.36	1618.83	1427.99	1705.67	1504.63	1510.88	1974.68	1280.26	1046.05	1099.02	984.738	1173.77	1023.66	782.927	880.505	924.619	1066.07	1018.08	1368.58	1067.45	1029.64	1052.53	509.441	389.482	433.51	569.802	549.47	534.164	542.589	520.11	546.843
Anxa8	23.3741	52.3221	96.6781	5673.3	8721.34	6803.65	59.3231	105.305	168.305	3696.15	7724.74	6281.25	172.667	245.456	217.397	951.395	1999.22	2633.91	97.7527	103.424	59.9969	249.136	595.478	1473.54	53.5183	49.4401	47.1013	703.007	676.612	396.322	37.0371	29.8524	36.1784	31.5966	42.6618	23.0912
Anxa9	41.4359	40.0765	47.2552	50.4934	50.2424	34.831	67.3088	55.5456	65.8584	44.7248	57.2513	38.8888	40.0082	38.7098	46.5277	34.4547	22.345	24.773	24.4382	27.0208	45.9976	31.8662	24.8587	44.6841	31.1379	25.7948	28.0796	24.4617	45.2886	36.1258	17.0941	20.5235	19.1533	21.7907	19.0616	29.3889
Aoc2	48.8731	62.3413	49.8564	36.0667	41.6644	32.2509	58.1822	74.0608	53.8842	57.4244	40.4948	43.2097	56.8537	63.3434	75.4069	68.9095	23.6594	81.3971	60.6429	53.1098	47.9975	59.3871	62.1466	65.4675	27.2457	17.1966	25.3622	19.1439	23.5501	23.3755	29.4398	28.9195	21.2814	22.8803	28.1386	20.992
Aoc3	120.058	139.155	309.11	88.9646	68.6237	55.4716	82.1396	124.978	222.189	93.3147	93.557	67.6952	371.655	882.409	141.187	253.409	281.284	55.7393	719.569	797.579	723.296	3693.59	4231.62	2771.46	59.3566	76.3097	63.4056	57.4318	48.006	58.4389	495.727	452.45	728.888	10.8954	8.16927	4.19841
Aox1	60.5601	44.5295	27.7462	227.221	197.293	94.1727	43.3515	61.3316	99.7855	214.237	139.637	120.987	75.8049	89.7365	34.4947	170.051	148.528	123.865	31.6791	47.5193	126.66	94.1503	109.604	178.737	16.542	22.5705	37.1376	108.482	98.7293	99.8773	38.9364	40.1141	40.4347	66.4617	63.5388	70.3233
Aox3	2.12492	0	0.433534	3.60667	0	2.58007	9.12662	3.4716	9.31332	3.31295	0	1.44032	24.2155	29.0324	10.4286	5.55721	3.94323	2.65425	9.9563	4.65875	30.6651	4.3454	1.12994	4.15666	0	0	0.905794	47.8598	50.7233	52.0637	12.3457	4.66444	9.57664	18.5221	20.877	24.1408
Ap1ar	1024.21	1066.48	1039.61	895.658	904.362	976.558	1119.15	1167.62	1055.73	943.638	1058.45	1045.68	713.83	890.326	1135.11	750.224	682.179	1086.47	698.751	771.49	834.623	524.345	602.257	606.873	794.017	744.826	793.476	723.215	745.451	758.643	696.108	755.638	637.378	712.557	747.942	658.1
Ap1b1	2036.73	2224.25	1949.17	1742.02	2047.68	1692.53	2474.46	2336.39	2317.02	2266.06	2334.74	2082.71	1656.13	1814.96	1784.9	1703.84	1673.24	1957.07	1473.53	1530.87	1380.6	1736.71	1576.26	1333.25	1017.82	939.362	960.142	908.273	897.621	880.833	1046.54	987.927	955.536	806.257	812.389	815.541
Ap1g1	2813.39	2808.7	2893.84	3838.7	3947.09	4529.32	3210.29	3384.81	3129.27	5016.91	5848.01	4784.76	2488.93	2919.07	3142.22	3148.72	4049.7	4896.21	1939.67	2061.03	1960.57	2581.17	3554.79	2743.4	1650.31	1554.14	1730.97	1939.92	1898.5	1870.04	1470.09	1425.45	1442.88	1500.29	1681.96	1739.19
Ap1g2	117.933	107.984	73.7008	187.547	232.83	198.666	123.209	151.593	107.103	247.367	275.086	223.25	97.9147	75.6602	85.8355	201.171	210.306	261.002	85.0811	71.7448	115.327	351.977	265.536	303.436	73.9525	81.6837	67.0288	92.5289	135.866	120.065	78.8226	96.0874	101.087	178.684	167.016	174.234
Ap1m1	2190.79	2333.34	1939.63	2170.02	2536.63	2135.01	1840.16	1946.41	1954.47	2022.55	2142.04	2566.66	2061.47	1618.78	1738.37	2342.92	2275.24	2421.56	1195.66	1291.41	1170.61	1942.39	1794.34	1597.2	1102.48	1094.13	1096.92	1109.28	1016.28	982.835	835.709	764.034	759.747	954.434	972.143	991.874
Ap1s1	2093.04	2212	1600.17	1381.36	1481.54	1328.74	1820.76	1686.04	1675.73	1561.5	1499.7	1706.78	1937.24	1179.77	2117.01	1936.13	1490.54	1938.49	1067.13	967.158	857.289	1978.6	1124.29	1153.47	1548.14	1527.27	1497.28	1124.17	1172.07	1045.52	1027.54	938.484	1025.76	1315.07	1286.21	1120.97
Ap1s2	351.674	358.462	745.245	301.758	231.605	368.95	579.541	708.207	786.975	398.106	451.029	339.917	605.387	666.865	669.838	117.813	173.502	193.761	450.749	498.487	676.632	18.8301	24.8587	76.8983	220.885	272.995	310.687	52.114	42.5713	56.3138	340.931	372.222	318.157	62.1036	51.7387	69.2737
Ap1s3	13.812	11.1324	4.76887	56.5046	82.1034	39.9911	9.12662	6.9432	8.64808	49.1421	37.7021	47.5307	6.31708	5.27862	4.81321	37.7891	49.9476	67.2411	22.6279	9.31751	9.99948	21.727	18.079	27.0183	14.5959	19.3461	15.3985	188.249	159.416	151.941	4.74835	3.73155	6.38442	67.5513	81.6927	78.7202
Ap2a1	1814.68	2000.49	1792.23	2100.29	2165.32	1900.22	1957.66	1845.73	1903.91	2503.48	2291.45	1849.38	1272.89	1449.86	1606.01	1770.53	1448.48	1919.91	1257.21	1267.18	1040.61	1483.23	1597.73	1423.66	994.467	979.129	1046.19	1007.18	1012.65	972.21	856.602	853.592	910.845	983.851	1047.48	1120.97
Ap2a2	3873.72	4170.18	3819	3322.95	3303.74	3124.47	4242.74	4213.37	4045.97	3944.62	4559.16	3625.3	2421.55	2746.64	3285.82	2140.64	2478.98	2768.39	2521.66	2508.27	2921.18	2298.72	2209.03	2225.89	2072.62	1931.39	2154.88	1862.28	1803.39	1728.73	1593.55	1558.85	1335.41	1648.47	1848.98	1823.16
Ap2b1	3818.47	3969.8	3307	4302.76	4541.42	3612.1	3733.93	3538.72	3501.81	4482.42	4346.91	3898.96	2148.86	2505.58	2207.66	2510.75	3133.55	3402.75	2181.33	2274.4	1887.9	2135.04	2248.58	1791.52	1896.49	1821.76	1861.41	1744.22	1720.06	1686.23	1349.48	1264.99	1229	1428.38	1658.36	1648.92
Ap2m1	3948.09	4170.18	3402.81	2790.36	3075.81	2493.64	3206.87	3102.45	3125.95	2854.66	2791.35	3018.92	3813.41	3004.41	3890.68	3383.23	3209.79	3258.54	2408.52	2386.21	2023.9	2094.48	1758.19	1973.38	4189.99	4192.74	4088.75	3580.98	3479.07	3322.51	2818.62	2961.92	2680.39	3652.13	3570.88	3691.45
Ap2s1	1113.46	1119.92	916.491	1237.09	1247.48	1104.27	1179.62	1043.79	1074.36	1295.91	1332.14	1453.29	1265.52	914.08	900.872	1598.25	1063.36	1058.16	772.971	745.401	529.973	1675.87	899.431	1176.34	685.034	709.358	706.519	755.121	789.834	761.83	745.491	708.994	771.451	1019.81	937.651	1013.92
Ap3b1	2164.23	2226.47	2268.68	2053.4	1948.42	1652.54	3056.28	2744.88	2883.8	2467.59	2158.79	1872.42	1736.14	1864.23	1667.78	1130.34	1457.68	1325.36	1577.62	1637.09	1779.91	887.909	1009.04	1109.83	1194.92	1360.68	1227.35	1032.71	996.35	1065.71	1179.49	1226.75	1017.25	817.152	1022.07	900.559
Ap3d1	4282.77	4324.92	4699.94	3817.06	4141.93	2860.01	4664.85	4845.2	4999.92	4490.15	3553.77	3599.37	3020.62	3724.06	2928.84	2920.87	3443.75	3271.81	3571.6	3453.07	3171.17	1712.09	1666.66	2097.04	1878.98	1898.07	2061.59	1351.77	1324.24	1252.72	2185.19	2219.34	2220.72	1065.57	981.22	1192.35
Ap3m1	644.912	653.47	602.179	587.888	626.191	641.148	620.61	668.862	564.121	694.063	699.583	793.619	490.626	497.949	657.805	654.64	625.659	788.314	416.354	461.217	326.65	496.824	603.387	464.507	2076.51	2052.84	2063.4	2351.51	2169.33	2100.61	2297.25	2286.51	2151.55	2626.87	3194.19	2844.42
Ap3m1-ps	1.06246	3.33971	0.867068	4.8089	0	0	0	4.6288	1.33047	0	2.79275	0	1.05285	0.879769	2.4066	2.22289	2.62882	1.7695	0.905118	0	0	4.3454	0	2.07833	0.97306	1.07479	0	1.06355	3.62309	5.31262	1.89934	3.73155	2.12814	2.17907	1.81539	0
Ap3m2	185.93	207.062	215.466	426.79	425.222	504.404	357.079	470.981	450.365	682.467	741.474	635.183	167.403	202.347	204.561	476.809	513.934	485.729	213.608	270.208	295.318	398.328	450.846	465.546	96.3329	128.974	101.449	128.69	116.845	130.691	194.682	201.504	184.084	155.804	143.416	139.597
Ap3s1	491.918	409.671	615.618	286.13	248.761	441.192	767.777	759.123	926.675	430.131	497.109	522.838	834.907	1054.84	689.091	261.189	318.087	319.395	803.745	1052.88	1294.6	382.395	457.625	749.239	655.842	703.984	730.07	497.742	468.285	522.762	1794.88	1860.18	1744.01	673.333	704.373	716.878
Ap3s1-ps1	11.687	6.67942	19.0755	8.41557	7.35254	12.9004	17.1124	19.6724	20.6223	17.1169	15.3601	17.2839	23.1626	23.7538	24.066	4.44577	3.94323	9.73227	13.5768	27.9525	37.3314	10.1393	9.03951	15.5875	100.225	102.105	115.036	81.8934	84.2369	85.002	268.756	289.195	283.043	123.118	71.7081	93.4146
Ap3s1-ps2	5.31229	3.33971	8.67068	3.60667	3.67627	5.16015	11.4083	11.572	7.98284	3.86511	1.39637	7.20162	12.6342	20.2347	10.4286	4.44577	6.57205	1.7695	10.8614	8.38576	12.666	4.3454	6.77963	6.235	13.6228	3.22436	2.71738	6.38131	2.71732	11.6878	18.0437	18.6577	14.897	7.62675	2.72309	4.19841
Ap3s2	894.59	899.495	830.651	1092.82	1101.66	1077.18	1082.65	1029.91	993.199	1192.66	1263.72	1201.23	749.627	727.569	743.641	928.055	904.314	1072.32	549.407	564.641	537.306	835.765	832.765	732.612	401.874	391.222	408.513	589.207	587.847	535.512	340.931	374.088	343.695	514.261	447.495	482.817
Ap4b1	60.5601	71.2471	70.666	68.5268	67.3983	47.7313	96.9704	99.5192	87.146	70.1241	106.124	70.5759	61.0651	68.622	49.7365	58.9065	59.1484	44.2376	52.4968	54.0416	78.6626	70.9748	80.2257	59.2325	25.2995	24.7201	38.0433	21.271	44.3829	32.9383	22.7921	32.651	34.0503	39.2233	27.2309	23.0912
Ap4e1	368.673	368.481	365.903	366.679	351.696	353.47	454.05	553.142	501.589	479.825	559.946	456.583	370.602	402.055	495.76	293.421	371.978	426.45	298.689	338.226	390.646	189.749	344.631	239.008	265.645	285.893	265.398	339.273	312.492	318.757	313.391	259.343	266.018	268.026	283.201	308.583
Ap4m1	1055.02	1116.58	1150.17	1250.31	1078.37	999.778	1210.42	1318.05	1335.13	1286.53	1097.55	1218.51	1223.41	1182.41	892.85	1070.32	1123.82	787.429	888.826	916.843	1058.61	1150.08	894.912	1130.61	693.791	771.696	780.794	956.132	944.721	981.773	740.742	827.471	822.527	654.811	672.603	715.829
Ap4s1	65.8724	74.5869	74.5678	72.1335	89.4559	74.8221	60.4639	52.074	65.8584	56.3201	50.2694	84.9791	78.9635	77.4197	92.2531	71.1323	68.3493	81.3971	61.548	61.4956	51.3307	31.8662	23.7287	38.4491	136.228	148.32	166.666	121.245	105.975	104.127	143.4	133.403	124.496	86.0734	75.3389	69.2737
Ap5b1	158.306	162.533	140.031	162.3	213.224	163.835	239.574	199.038	186.266	233.011	208.06	172.839	85.2806	109.091	81.0223	104.476	113.039	87.5904	70.5992	93.1751	65.9966	115.877	132.203	66.5066	74.9256	75.235	73.3693	70.1944	80.6138	53.1262	64.5775	57.839	92.5742	40.3128	25.4155	36.7361
Ap5m1	226.304	271.63	274.861	263.287	249.986	205.116	336.544	421.221	357.232	319.147	328.148	299.587	271.634	314.078	319.276	224.511	236.594	279.581	260.674	266.481	308.651	163.677	322.033	261.87	263.699	277.295	248.188	360.544	332.419	318.757	255.461	275.202	306.452	422.74	384.864	440.833
Ap5s1	193.367	151.4	192.489	217.603	199.744	265.747	222.461	253.427	245.472	279.944	311.391	272.221	222.151	199.708	162.045	227.846	270.768	172.527	205.462	192.872	185.99	446.127	305.084	292.006	80.7639	104.254	85.1446	93.5925	101.447	87.127	125.356	147.396	169.187	104.595	93.4928	113.357
Ap5z1	366.548	449.748	474.286	483.294	435.025	313.479	645.709	751.023	569.443	527.863	384.003	337.036	382.183	443.404	224.616	295.644	307.572	168.103	365.668	315.864	389.313	278.105	183.05	273.301	180.016	142.946	168.478	126.563	164.851	150.878	205.129	189.376	188.341	93.7001	69.8927	85.0178
Apaf1	1440.69	1444.98	1767.08	1584.53	1463.16	1510.63	1972.49	2063.29	1923.86	2126.36	2263.52	1719.75	1104.44	1619.66	911.301	875.817	1175.08	795.392	1187.51	1286.75	1362.6	441.782	632.766	643.244	826.128	799.64	858.693	682.8	711.032	656.64	959.166	903.035	904.46	541.5	591.818	663.348
Apba1	9.56212	8.90589	16.9078	102.189	118.866	78.6922	66.168	34.716	57.8756	300.926	233.194	177.16	9.47562	38.7098	8.02201	71.1323	122.24	45.1223	80.5555	85.7211	84.6623	97.0472	124.293	135.092	9.7306	4.29914	3.62318	25.5252	34.4194	44.626	58.8795	73.6981	45.755	118.759	107.108	109.159
Apba3	656.599	657.923	571.398	613.135	731.578	638.568	846.494	842.442	696.503	843.145	776.384	741.767	701.196	614.959	591.222	840.251	619.087	609.594	590.137	453.763	484.642	1415.15	911.861	805.354	431.065	519.121	481.882	253.125	240.03	240.131	555.557	527.081	545.868	367.174	350.371	343.22
Apbb1	584.352	574.43	564.461	720.133	735.254	815.303	706.172	689.691	647.275	800.077	890.886	708.64	539.057	407.333	395.485	536.827	544.166	468.918	286.922	265.549	350.649	281.002	239.547	356.434	240.346	237.527	284.419	339.273	358.686	357.008	160.494	172.584	204.302	333.398	344.017	318.029
Apbb1ip	1294.07	1473.93	1947.43	6.01112	1.22542	2.58007	1690.71	2001.96	2352.94	2.76079	0	1.44032	1395.02	2015.55	1984.65	6.66866	0	0	1429.18	1550.43	1642.58	5.79386	1.12994	1.03917	453.446	513.747	528.984	0	0	0	835.709	868.518	754.426	0	4.53849	1.0496
Apbb2	1106.02	1213.43	1435.43	1982.47	1640.84	1662.86	1706.68	2008.9	2081.53	2291.46	2546.98	1605.96	1437.14	2279.48	1665.37	606.848	903	1126.29	1600.25	1747.96	2371.88	376.601	577.399	669.223	587.728	571.786	606.882	464.772	451.981	518.512	823.363	827.471	765.067	482.665	575.48	546.843
Apc	2237.54	2739.68	2892.1	1859.84	1471.73	1460.32	2929.65	2803.9	2918.39	2041.33	1816.68	1358.23	982.306	1746.34	1983.04	784.679	946.375	1344.82	1619.26	1952.95	2007.23	504.066	849.714	730.534	1346.71	1244.6	1336.95	1071	967.365	1071.02	1205.13	1268.73	1131.11	686.408	878.651	882.715
Apc2	270.927	240.459	232.808	370.285	415.419	305.739	565.851	553.142	361.224	504.12	499.902	394.649	212.675	291.204	66.5827	154.491	254.996	137.136	209.082	219.893	187.324	108.635	214.688	211.99	161.528	168.741	185.688	308.43	326.078	309.195	146.249	163.255	153.226	258.22	250.524	268.698
Apcdd1	1317.45	1332.54	954.642	287.332	296.552	276.068	2062.62	1312.27	1464.19	287.674	368.643	417.694	495.891	556.014	475.705	146.71	145.9	154.832	551.217	632.659	465.309	81.1141	82.4855	107.034	753.148	767.396	744.563	268.015	255.428	299.632	474.835	450.584	401.155	663.528	682.588	614.017
Apeh	1134.71	1311.39	1162.3	1335.67	1474.18	1234.56	1444.29	1431.46	1439.57	1823.23	1727.31	1492.18	1124.44	1017.89	953.015	1231.48	1294.69	1262.54	785.642	821.804	813.958	1610.69	1152.54	1229.33	602.324	636.273	634.962	291.413	243.653	265.631	562.204	589.585	535.228	360.637	360.356	344.269
Apex1	1563.94	1614.19	1582.83	1439.06	1553.84	1576.42	1638.23	1672.15	1690.37	1392.54	1353.09	1610.28	1032.84	1130.5	1513.75	1114.78	929.288	1496.11	789.263	863.733	699.964	900.946	706.212	860.429	1047.99	1070.49	1106.88	1852.71	1946.51	1850.92	719.849	683.806	739.529	1329.23	1070.17	1113.63
Apex2	448.357	454.201	426.164	471.272	354.147	481.184	451.768	468.666	423.091	502.464	578.099	607.817	389.553	340.471	437.2	576.839	456.1	568.895	322.222	319.591	185.324	325.905	459.885	290.966	228.669	237.527	259.057	155.278	177.531	142.378	228.87	227.624	203.238	176.505	156.124	140.647
Aph1a	750.095	788.172	764.32	607.124	602.908	645.018	811.129	792.682	838.864	705.658	772.194	710.08	575.907	630.795	643.365	531.27	587.541	571.549	543.976	583.276	657.299	593.871	574.009	480.095	872.834	923.24	874.091	876.366	960.119	912.709	928.777	917.961	875.73	1086.27	1038.41	996.072
Aph1b	231.616	218.194	280.496	282.523	187.49	196.086	363.924	292.772	335.945	311.417	319.769	272.221	250.577	241.937	205.364	172.274	231.336	174.296	185.549	258.095	255.32	154.986	244.067	195.363	124.552	136.498	157.608	195.693	197.459	166.816	168.091	154.859	147.906	166.699	184.262	215.168
Aph1c	32.9362	30.0574	32.0815	33.6623	33.0864	47.7313	69.5905	75.218	67.8542	55.768	104.728	97.9421	52.6423	61.5838	27.2748	31.1204	55.2052	28.312	35.2996	31.6795	100.661	79.6656	82.4855	81.0549	28.2187	20.4209	25.3622	61.686	38.9482	38.2509	37.0371	45.7115	42.5628	50.1187	49.0156	27.2897
Api5	2792.14	2861.02	2815.8	2216.9	2162.87	2422.69	3124.73	3060.8	3355.45	2630.48	2699.19	3001.64	2554.21	2558.37	3767.94	2401.83	2145.12	3222.26	2080.87	2234.34	1833.91	1686.01	1955.92	1571.22	2648.67	2548.32	2521.73	2211.12	2127.66	2113.36	2233.62	2352.74	2157.94	2612.71	2565.15	2478.11
Apip	413.296	477.579	399.718	252.467	276.946	243.817	383.318	420.064	404.464	293.748	305.806	360.081	596.964	312.318	479.716	564.613	344.375	364.518	305.025	368.973	287.318	540.278	328.812	329.416	268.564	253.649	264.492	211.647	212.857	221.005	313.391	261.208	306.452	192.848	187.893	220.416
Aplf	275.177	277.196	251.45	308.972	256.113	278.648	338.826	339.06	307.339	364.424	351.886	277.983	279.004	307.039	202.155	200.06	276.026	209.686	245.287	267.413	208.656	207.131	178.53	237.969	207.262	194.536	208.333	204.202	158.51	190.192	196.582	236.02	175.572	195.027	218.755	250.855
Apln	182.743	211.515	388.446	111.807	90.6813	145.774	498.542	550.827	531.524	163.439	275.086	92.1808	381.13	354.547	313.661	232.292	294.428	285.775	338.514	306.546	250.654	761.893	856.494	333.572	87.5754	82.7584	112.318	9.57196	10.8693	10.6252	261.159	264.94	290.491	17.4326	9.98467	29.3889
Aplp1	1.06246	4.45295	3.03474	226.018	186.264	219.306	18.2532	11.572	12.6395	305.896	378.417	277.983	0	1.75954	0.802201	120.036	166.93	99.9769	2.71535	2.79525	5.33306	349.08	235.027	274.34	0.97306	2.14957	0	2618.46	2583.26	1990.11	0	1.86577	1.06407	1371.73	1831.73	1569.16
Aplp2	5236.86	5490.48	7200.56	8323	8084.12	11629.7	8760.42	9897.54	11377.5	15795.6	18763.1	14194.4	13237.4	17166.1	17646.8	14327.6	13014	14906.3	10294.8	12486.4	12560.7	21757.4	19803.3	19124.8	3298.67	3474.78	3417.56	3261.91	3342.3	3048.38	7963.93	7992.98	8767.94	3190.16	3387.53	3221.23
Apmap	526.979	662.376	688.018	607.124	666.63	804.983	741.538	757.966	839.529	794.555	747.06	898.762	618.021	717.012	614.486	953.618	926.659	892.714	758.489	750.991	667.299	1642.56	2015.81	2066.9	415.496	462.158	447.462	456.263	426.619	445.198	921.179	850.793	1202.4	444.531	400.294	441.882
Apobec1	45.6857	59.0015	59.8277	72.1335	63.722	105.783	141.463	144.65	163.648	131.414	122.881	123.868	47.3781	43.1087	44.1211	76.6895	77.5502	84.0514	89.6067	82.9258	97.3283	211.476	262.146	152.757	8.75754	13.9722	9.05794	6.38131	4.52886	11.6878	43.6848	44.7786	40.4347	37.0442	24.5078	22.0416
Apobec3	1101.77	1056.46	1102.48	738.166	790.398	497.954	1048.42	1250.93	1174.14	556.023	536.207	512.756	733.834	628.155	563.947	475.697	504.733	477.766	493.289	511.531	443.31	163.677	150.282	278.496	418.416	440.662	403.078	411.594	393.105	340.008	247.864	263.074	260.697	254.952	238.724	300.186
Apobr	445.17	418.577	440.037	390.723	511.002	434.742	342.248	296.243	395.816	388.719	379.814	445.06	118.972	166.276	85.8355	97.807	218.192	122.98	222.659	229.211	195.99	62.284	126.553	174.58	275.376	279.444	266.303	19.1439	34.4194	38.2509	152.897	156.725	140.457	35.9547	39.9387	49.3313
Apoc1	4.24983	0	4.33534	4.8089	8.57796	11.6103	10.2675	9.2576	1.99571	15.4604	13.9637	8.64195	4.21139	7.03815	2.4066	8.89154	10.5153	5.30851	37.1098	55.9051	48.6641	328.802	162.711	262.909	2.91918	2.14957	2.71738	3.19065	5.43464	5.31262	171.89	125.94	267.082	74.0885	68.985	39.8849
Apoe	55.2478	26.7177	44.2205	269.298	112.739	597.287	851.058	503.382	285.387	1745.37	1145.03	826.746	266.37	263.931	44.9233	506.818	425.869	254.808	411.829	386.677	548.638	6532.58	3361.57	5031.64	28.2187	17.1966	33.5144	126.563	133.149	178.504	960.116	794.82	1154.52	2685.71	2471.66	2240.9
Apoh	1.06246	4.45295	2.6012	4.8089	3.67627	7.74022	0	0	4.65666	6.6259	4.18912	7.20162	0	4.39885	1.6044	4.44577	2.62882	1.7695	2.71535	1.8635	2.66653	1.44847	0	1.03917	71.0333	68.7862	58.8766	24.4617	18.1155	14.8753	48.4331	42.9128	35.1143	14.164	13.6155	33.5873
Apol10b	4.24983	1.11324	3.90181	2.40445	2.45085	5.16015	3.42248	25.4584	27.2747	2.20863	12.5674	8.64195	4.21139	0.879769	3.2088	23.3403	19.7161	7.07801	9.9563	10.2493	11.3327	10.1393	12.4293	20.7833	4.8653	4.29914	1.81159	2.1271	1.81155	0	8.54703	6.53021	1.06407	5.44768	6.35388	10.496
Apol6	21.2492	28.9442	47.6887	3.60667	7.35254	1.29004	65.0272	129.606	234.829	5.52158	1.39637	1.44032	8.42277	29.0324	31.2858	2.22289	2.62882	3.53901	48.8764	47.5193	70.663	341.838	148.022	131.974	1.94612	3.22436	9.05794	0	0	0	60.7788	47.5772	125.56	1.08954	0	0
Apol7a	39.311	48.9824	67.6313	28.8534	36.7627	25.8007	70.7313	144.65	121.738	33.1295	19.5492	37.4484	26.3212	28.1526	20.055	35.5662	40.7467	25.6578	27.1535	23.2938	51.9973	5.79386	13.5593	34.2925	15.569	23.6453	20.8333	8.50841	4.52886	5.31262	8.54703	15.8591	20.2173	0	6.35388	9.44642
Apol7d	8.49966	3.33971	7.80361	3.60667	11.0288	7.74022	10.2675	5.786	6.65237	6.07374	2.79275	7.20162	8.42277	7.91792	5.61541	7.7801	9.20087	5.30851	9.05118	7.45401	8.66622	8.69079	3.38982	16.6267	1054.8	967.307	1165.76	1279.45	1113.19	1443.97	1574.55	1591.51	1324.77	1157.09	1317.07	1054.85
Apol8	2.12492	10.0191	3.46827	2.40445	7.35254	10.3203	12.5491	12.7292	13.3047	15.4604	12.5674	25.9258	2.10569	3.51908	5.61541	15.5602	9.20087	3.53901	6.33583	4.65875	7.99959	1.44847	4.51976	21.8225	3.89224	0	0	1.06355	0.905773	0	1.89934	1.86577	2.12814	2.17907	0.907697	1.0496
Apol9a	197.617	211.515	572.265	60.1112	47.7915	61.9217	1013.06	2688.18	2581.12	116.505	108.917	108.024	190.565	280.646	232.638	100.03	105.153	82.2819	344.85	391.335	1430.59	49.2478	45.1976	111.191	107.037	103.179	124.094	36.1607	20.8328	47.8136	306.743	422.598	259.633	117.67	127.985	137.498
Apol9b	59.4977	66.7942	289.601	19.2356	23.283	21.9306	452.909	1541.39	1578.61	36.4424	22.342	44.6501	72.6464	107.332	78.6157	43.3463	35.4891	12.3865	165.637	148.148	768.627	21.727	3.38982	33.2533	33.084	40.8418	38.9491	6.38131	6.34041	8.5002	152.897	200.571	133.009	35.9547	39.031	38.8353
Apold1	11.687	13.3588	16.9078	6.01112	9.80339	10.3203	26.239	17.358	21.2876	14.9083	6.98187	20.1645	27.374	31.6717	15.2418	5.55721	13.1441	0	25.3433	29.816	23.9988	8.69079	12.4293	11.4308	3.89224	11.8226	5.43476	5.31776	3.62309	4.2501	14.245	10.2618	14.897	9.80583	17.2462	20.992
Apon	6.37475	8.90589	6.93654	12.0222	8.57796	3.87011	11.4083	16.2008	10.6438	7.17805	8.37824	11.5226	4.21139	9.67746	5.61541	8.89154	6.57205	4.42376	4.52559	7.45401	7.99959	0	3.38982	9.35249	6.81142	5.37393	5.43476	3.19065	3.62309	2.12505	8.54703	5.59732	2.12814	0	0.907697	2.0992
Apoo	121.12	105.757	103.615	74.5379	85.7796	77.4022	108.379	102.991	126.395	79.5108	76.8005	73.4565	88.4391	83.5781	121.132	98.9184	76.2358	116.787	74.2197	89.4481	77.996	208.579	188.7	161.071	216.992	225.705	205.615	110.609	93.2946	116.878	233.619	229.49	299.004	98.0583	120.724	149.043
Apoo-ps	9.56212	22.2647	5.20241	3.60667	9.80339	11.6103	15.9716	12.7292	22.6181	11.0432	4.18912	12.9629	21.0569	7.03815	9.62641	7.7801	6.57205	17.695	8.14606	13.9763	11.9994	40.557	27.1185	39.4883	1.94612	3.22436	0.905794	2.1271	0	0	0	0.932887	3.19221	2.17907	0	0
Apool	329.362	370.708	380.209	335.421	344.344	254.137	383.318	333.274	388.498	313.074	304.409	384.567	359.021	298.242	256.704	313.427	339.118	239.768	171.972	203.122	255.987	444.679	405.648	479.056	212.127	222.48	207.427	109.546	156.699	124.315	178.538	160.457	172.379	119.849	124.354	134.349
Apopt1	293.238	296.121	320.382	259.681	264.691	314.769	373.051	336.745	370.537	270.557	303.013	375.925	407.452	300.001	252.693	424.571	276.026	245.076	294.163	279.525	307.317	630.083	479.094	453.076	158.609	154.769	159.42	110.609	106.881	100.94	206.078	238.819	206.43	168.878	155.216	150.093
App	6986.72	7983.02	10914.6	9594.96	8646.59	11369.1	14077.8	16118.6	16414.1	12979	14976.1	13650	7713.15	11975.4	6720.04	5258.24	7021.58	5215.61	13087.1	13335.2	11506.7	6883.11	7003.36	5575.13	5140.67	5037.52	5119.55	11611.9	11903.7	10747.4	11292.5	11717.1	10053.3	11275.6	11921.7	10721.7
Appbp2	2049.48	1921.45	1898.45	2343.14	2180.03	2216.28	2274.81	2037.83	1915.22	2660.85	2672.66	2484.56	1540.31	1584.46	1587.56	1935.02	2252.9	2267.62	1416.51	1398.56	1172.61	1150.08	1805.64	1357.15	1324.33	1345.63	1307.97	1659.14	1577.86	1593.79	967.713	1043.9	1050.24	1274.76	1328.87	1318.3
Appbp2os	4.24983	7.79266	2.16767	4.8089	6.12712	9.03025	3.42248	12.7292	7.31761	5.52158	8.37824	2.88065	6.31708	6.15838	8.82421	4.44577	5.25764	6.19326	0.905118	0.931751	5.99969	5.79386	3.38982	4.15666	139.148	161.218	170.289	169.105	198.364	201.88	100.665	151.128	111.727	165.61	145.232	164.788
Appl1	933.901	931.779	1037.45	793.468	861.473	895.285	1159.08	1131.74	1193.43	929.282	1017.96	1009.67	695.931	837.54	847.927	507.929	813.62	970.572	776.591	869.324	749.961	533.035	711.862	523.74	695.738	690.012	673.005	439.247	472.813	505.762	626.782	645.558	602.264	542.589	634.48	588.827
Appl2	682.098	655.696	931.664	989.431	797.751	915.926	1412.34	1599.25	1638.48	1911.02	1572.32	1279.01	839.119	1109.39	489.343	649.083	828.078	370.711	1068.04	1077.1	1819.91	1118.22	1029.37	1331.17	289.972	310.613	280.796	508.377	394.917	401.634	679.963	695.001	669.301	598.155	689.85	672.795
Aprt	2342.72	2587.16	1907.12	2773.53	3475.3	2896.13	1659.9	1594.62	1805.45	2606.19	3063.64	3890.32	2414.18	1498.25	2775.62	4666.95	3303.11	5793.35	1106.05	1146.05	1142.61	2403	2272.31	2988.64	1287.36	1244.6	1240.03	1252.86	1315.18	1296.28	660.97	636.229	657.596	1527.53	1275.31	1294.16
Aptx	398.422	431.936	363.735	340.23	422.771	304.449	442.641	418.907	530.859	410.253	424.497	440.739	393.765	330.793	333.716	421.237	399.581	348.592	303.215	312.137	319.317	473.648	404.518	360.591	196.558	207.434	194.746	151.024	190.212	184.879	219.374	211.765	233.031	213.549	184.262	231.962
Aqp1	129.62	158.08	266.19	1276.76	1148.22	1711.88	163.138	159.694	242.811	697.376	984.443	1047.12	124.236	283.286	81.8245	318.984	789.96	139.791	114.95	158.398	88.6621	85.4595	572.879	768.983	156.663	111.778	182.065	61.686	57.9695	79.6893	82.6212	92.3558	101.087	470.68	300.448	628.712
Aqp11	6.37475	12.2456	5.63594	25.2467	13.4797	19.3505	12.5491	27.7728	21.2876	35.8903	20.9456	15.8436	18.9512	14.0763	12.033	23.3403	28.917	19.4645	14.4819	12.1128	17.9991	69.5264	44.0676	44.6841	3.89224	4.29914	6.34056	5.31776	5.43464	13.8128	14.245	16.792	10.6407	3.26861	6.35388	8.39682
Aqp3	4.24983	14.4721	7.37008	19.2356	22.0576	20.6406	25.0982	8.1004	6.65237	24.295	34.9093	10.0823	3.15854	2.63931	2.4066	11.1144	5.25764	12.3865	2.71535	1.8635	3.33316	1.44847	6.77963	18.705	3.89224	5.37393	1.81159	2.1271	4.52886	4.2501	1.89934	1.86577	0	13.0744	6.35388	15.744
Aqp5	81.8093	107.984	108.817	78.1446	82.1034	56.7616	163.138	148.122	121.738	86.6888	74.0078	56.1727	24.2155	17.5954	19.2528	40.0119	17.0873	16.8103	9.9563	10.2493	38.6647	15.9331	7.90957	27.0183	72.0064	54.814	86.0504	207.392	219.197	214.63	21.8424	13.0604	9.57664	244.056	187.893	221.466
Aqr	1873.11	2081.75	1891.07	1639.83	1771.96	1848.62	2305.61	2422.02	2360.26	2091.57	2048.48	1878.18	1309.74	1690.04	2198.03	1207.03	1331.5	2277.35	1424.66	1508.5	1467.26	770.584	1032.76	929.014	1162.81	1212.36	1171.19	1156.08	1058.85	1110.34	1042.74	1035.5	964.048	854.196	1022.07	905.807
Ar	9.56212	8.90589	20.8096	7.21335	3.67627	3.87011	33.084	42.8164	37.9185	36.4424	19.5492	11.5226	14.7398	41.3492	9.62641	3.33433	5.25764	5.30851	120.381	109.947	76.6627	8.69079	5.6497	5.19583	5.83836	3.22436	6.34056	0	0	0	68.3762	37.3155	58.5239	0	0	0
Araf	1293.01	1358.15	1322.28	1072.38	1156.8	1065.57	1449.99	1507.83	1559.32	1442.79	1533.22	1343.82	1543.47	1305.58	1437.54	1342.62	1298.64	1257.23	1136.83	1160.96	1532.59	1700.5	1367.23	1320.78	684.061	726.555	673.005	415.848	421.184	386.759	645.775	674.477	738.465	414.024	442.956	434.535
Arap1	921.151	930.666	1302.34	767.02	803.878	807.563	1641.65	1782.09	1795.47	1146.28	1089.17	954.935	1179.19	1584.46	695.508	514.598	626.974	355.67	1375.78	1244.82	987.282	1190.64	807.906	518.544	378.52	389.072	521.737	773.202	769.001	690.641	880.344	946.88	752.298	734.347	671.696	760.961
Arap2	107.308	99.0781	72.4002	106.998	66.1729	45.1513	157.434	124.978	98.4551	124.788	82.386	43.2097	35.7968	26.3931	16.044	36.6776	32.8602	32.7358	89.6067	57.7686	42.6645	56.4902	63.2766	35.3316	60.3297	61.2627	49.8187	383.942	325.172	400.572	61.7285	69.9665	82.9975	975.135	954.897	1066.4
Arap3	22.3116	17.8118	11.7054	194.76	219.351	272.198	42.2106	35.8732	19.9571	254.545	298.824	244.855	11.5813	2.63931	0.802201	20.006	43.3755	17.695	2.71535	3.727	6.66632	27.5208	25.9886	76.8983	4.8653	12.8974	6.34056	0	0.905773	0	0.949669	6.53021	6.38442	0	0	0
Arc	251.803	229.327	297.838	229.625	199.744	210.276	552.161	458.251	331.953	410.806	238.78	190.123	102.126	214.664	85.0333	105.587	64.4061	231.805	298.689	191.009	145.326	386.74	470.055	209.912	204.342	248.275	278.985	4.2542	5.43464	5.31262	178.538	181.913	163.867	31.5966	16.3385	37.7857
Arcn1	5640.59	5636.32	5238.39	6049.6	6401.61	6389.55	5625.42	5546.46	5936.57	7228.3	7451.05	8526.72	5886.46	5220.55	5109.22	6549.73	7360.7	6375.52	4434.17	4425.82	3130.5	3542.95	4563.82	3073.85	3756.98	3904.69	3674.81	2468.5	2383.99	2150.55	3287.76	3319.21	3135.82	2379.55	2472.57	2533.74
Arel1	829.78	926.213	883.542	672.044	602.908	546.975	1137.41	1208.12	1181.46	770.813	698.187	590.533	590.647	730.208	816.641	491.258	500.79	602.516	727.715	709.994	627.301	806.795	786.438	479.056	419.389	451.41	401.267	261.634	329.701	284.757	474.835	486.967	536.292	351.92	399.387	394.65
Arf1	7996.06	7921.79	6862.84	5842.81	6089.13	6619.18	8128.4	7716.21	7745.35	7716.96	8510.9	9406.76	8314.33	6450.47	6920.59	9079.38	8137.51	7937.99	5386.36	5411.61	4430.44	7827.51	7157.03	5442.11	5636.93	5646.92	5358.68	5195.45	5229.03	5116.06	5086.43	5009.6	4806.41	6705.01	6675.2	6095.04
Arf2	796.844	1019.72	1118.52	502.53	585.752	804.983	1029.03	1081.98	1426.27	676.394	780.573	1293.41	1130.76	1185.93	1603.6	989.184	941.118	1098.86	1326	1414.4	624.634	544.623	639.545	442.685	514.748	522.346	516.303	520.076	565.202	451.573	852.803	899.303	929.998	752.87	555.511	645.505
Arf3	6033.7	6001.46	5572.21	5786.31	5787.67	6710.77	7166.68	7168.86	6659.02	6756.21	7721.94	6658.62	3463.86	4342.54	4148.18	3247.64	4392.76	5042.2	3409.58	3480.09	3299.83	2127.8	2790.95	2708.07	3655.78	3671.47	3653.07	3722.43	4219.09	3967.47	2422.61	2615.82	2322.87	3547.53	3425.65	3053.29
Arf4	3396.68	3197.22	3608.74	3399.89	3215.51	4048.13	3924.45	4385.79	4596.79	4277.02	5015.77	5611.5	4396.69	3957.2	3011.46	4518.01	4350.7	3155.02	3312.73	3731.66	2517.87	2206.01	2519.76	2605.19	2756.68	2755.75	2579.7	2997.09	2881.26	2665.87	2757.84	2794	2560.15	3280.59	3344.86	3054.34
Arf5	1787.05	1722.18	1482.69	1996.9	1883.48	2175	2188.11	2020.47	1891.93	2285.93	2400.37	2693.41	1861.43	1519.36	1050.88	2103.96	1566.78	1074.09	1247.25	1231.77	952.617	2416.04	1570.62	1924.54	1177.4	1295.12	1284.42	1344.33	1327.86	1304.78	1271.61	1303.24	1244.96	1882.72	1777.27	1745.49
Arf6	1305.76	1280.22	1418.09	1904.32	1905.53	2151.78	1732.92	1585.36	1679.72	2426.18	2461.81	2340.53	1037.05	1250.15	1292.35	1254.82	1389.33	1566.89	1144.97	1078.04	882.621	1407.91	1406.77	1151.4	984.736	980.204	1097.82	924.226	974.612	1082.71	1245.02	1148.38	1143.88	1476.32	1301.64	1239.58
Arfgap1	2091.98	2001.6	2076.63	2215.7	2256	2484.61	2242.87	2521.54	2724.81	3015.34	2903.06	3446.7	2207.82	2210.86	1516.16	2647.46	2568.36	1596.98	1957.77	1954.81	1294.6	1373.15	1255.36	1156.59	963.329	954.409	982.786	1002.93	978.235	904.208	1031.34	1169.84	955.536	869.45	937.651	824.987
Arfgap2	2000.61	2110.7	1982.12	1608.58	1579.57	1588.03	2068.32	2005.43	2234.53	1737.64	1577.9	2159.05	2223.61	1834.32	2420.24	2057.28	1715.3	2049.97	1610.2	1655.72	1343.26	1693.26	1436.15	1074.5	1499.48	1502.55	1361.41	1508.12	1499.96	1422.72	1349.48	1417.06	1427.98	1318.34	1175.47	1258.47
Arfgap3	1313.2	1383.75	1573.73	1863.45	1899.41	2113.08	2016.98	1947.57	1993.05	2394.16	2850	2994.43	1850.9	1766.58	984.301	1700.51	2072.82	884.751	1298.84	1552.3	1174.61	1208.02	1499.43	1454.83	731.741	745.901	777.171	427.548	383.142	412.26	982.908	934.753	931.062	565.469	612.695	611.918
Arfgef1	1500.19	1571.89	1845.55	1748.04	1566.09	1909.25	1771.71	2191.74	1983.07	2088.81	2579.1	1873.86	1073.9	1448.1	2228.51	1005.86	1460.31	1998.65	1254.49	1464.71	1746.58	1168.91	1916.38	1495.36	1079.12	992.027	1089.67	1223.08	1145.8	1334.53	973.411	995.39	984.265	1251.88	1528.56	1296.26
Arfgef2	1137.89	1217.88	1529.94	1392.18	1354.09	1121.04	1323.36	1550.65	1646.46	1504.08	1389.39	1109.05	821.22	1418.19	1288.34	986.961	1169.82	1412.95	1183.89	1331.47	1393.93	982.06	1116.38	929.014	862.131	806.089	856.881	850.841	810.667	904.208	1083.57	1091.48	1098.12	668.975	783.343	733.672
Arfip1	195.492	190.363	241.478	227.221	204.646	203.826	265.813	245.326	237.49	231.354	307.202	312.55	197.935	224.341	204.561	208.951	190.589	188.452	165.637	181.691	160.658	183.955	174.011	113.269	140.121	125.75	125	115.927	140.395	113.69	146.249	154.859	126.624	173.236	150.678	135.399
Arfip2	756.47	799.304	840.189	949.758	1012.2	914.636	811.129	1012.55	977.233	1183.27	971.876	1152.26	789.635	742.525	794.981	1080.32	881.969	800.7	661.641	655.953	657.966	912.533	799.997	859.39	455.392	421.316	437.498	477.534	508.139	473.886	439.697	445.92	429.885	451.068	421.171	384.154
Arfrp1	441.983	461.993	482.09	389.521	409.291	402.491	457.472	534.627	525.537	463.813	459.407	482.509	468.517	450.442	774.926	546.83	390.38	687.452	418.164	411.834	522.64	480.891	368.36	391.766	272.457	266.547	282.608	296.731	315.209	342.133	332.384	305.987	325.606	315.966	298.632	312.781
Arg2	5.31229	4.45295	6.93654	7.21335	3.67627	9.03025	9.12662	8.1004	17.2962	27.6079	19.5492	40.3291	15.7927	5.27862	9.62641	11.1144	7.88646	11.5018	6.33583	4.65875	2.66653	2.89693	1.12994	5.19583	11.6767	11.8226	9.96373	20.2075	18.1155	11.6878	9.49669	11.1946	6.38442	5.44768	0	3.14881
Arglu1	1389.7	1183.37	1453.64	1568.9	1296.5	1484.83	1236.66	1549.49	1622.51	1680.77	1632.36	1935.8	980.2	1068.04	1554.67	1409.31	1236.86	1525.31	1107.86	1077.1	1253.27	685.124	593.218	1214.79	826.128	890.997	923.91	754.058	651.251	805.394	704.655	726.719	800.181	578.544	551.88	659.15
Arhgap1	2419.22	2577.14	2832.71	4633.37	4619.85	4218.42	2869.18	2846.71	3150.56	4382.48	4733.71	5304.71	2286.78	2688.57	2009.51	3088.7	3807.85	4330.86	2295.38	2508.27	1562.59	1406.46	1925.42	1705.27	1113.18	1079.08	1041.66	1116.73	1046.17	1147.53	1138.65	1153.98	1111.95	1364.1	1268.05	1361.33
Arhgap10	1865.68	2081.75	2017.23	1396.99	1594.28	1727.36	2254.28	2253.07	2511.27	1680.77	2100.15	1833.53	1764.57	1917.02	1841.05	1298.17	1557.58	1626.17	1479.87	1545.77	1499.26	1279	1305.08	1317.66	1000.31	1058.66	1021.74	653.02	680.235	717.204	997.153	1003.79	902.332	647.185	671.696	607.72
Arhgap11a	1958.11	2094	1797.87	2147.17	2094.25	2105.34	1760.3	1584.21	1653.78	2181.02	2520.45	1878.18	1258.15	1590.62	2099.36	1214.81	1402.48	2912.6	1076.19	1253.21	1275.93	761.893	1082.48	781.453	1705.77	1565.96	1649.45	1772.94	1745.42	1893.42	1052.23	1094.28	1211.98	1759.6	2269.24	2045.67
Arhgap12	649.162	600.035	863.6	632.37	551.44	592.127	1016.48	919.974	1023.13	863.023	735.889	676.952	627.496	689.739	605.662	414.568	523.135	408.755	580.181	646.635	771.293	508.411	545.761	393.844	402.847	414.867	372.281	498.805	428.431	524.887	474.835	541.074	532.035	527.336	528.28	582.529
Arhgap17	599.226	608.94	705.36	693.684	544.088	576.646	686.778	741.765	671.889	716.149	629.764	532.92	445.354	490.911	441.211	430.128	433.755	428.22	478.807	463.08	435.311	351.977	329.942	339.807	263.699	235.378	288.948	314.811	337.853	361.258	310.542	293.859	306.452	228.803	238.724	260.301
Arhgap18	735.221	630.092	763.887	534.99	495.071	522.465	1285.71	1034.54	950.623	621.178	702.376	538.681	951.773	858.655	446.024	265.635	302.314	318.511	573.845	622.41	568.637	267.966	296.044	282.653	342.517	322.436	368.658	908.273	873.165	852.145	405.509	410.47	399.027	1060.12	1215.41	1158.76
Arhgap19	1369.51	1459.45	992.359	1036.32	1181.31	793.372	1102.04	880.63	760.366	1035.3	1036.11	789.298	946.509	948.391	928.147	921.386	931.917	1404.1	538.545	611.229	508.64	611.253	764.969	531.014	894.242	890.997	910.323	1373.04	1537.1	1668.16	487.18	476.705	574.598	1797.73	2086.8	2154.83
Arhgap20	8.49966	12.2456	19.9426	1.20222	0	0	42.2106	90.2616	106.438	1.65647	0	0	38.9553	73.9006	28.077	2.22289	0	4.42376	188.265	218.961	176.658	0	3.38982	4.15666	1.94612	5.37393	3.62318	0	0	0	94.0173	101.685	130.881	1.08954	0.907697	0
Arhgap21	1716.93	1823.48	1808.7	2559.54	2355.26	2602	2001.01	1925.58	2027.64	2803.86	2985.45	2261.31	934.928	1419.07	1435.94	999.187	1420.88	1560.7	1530.55	1596.09	1674.58	825.625	1063.27	896.8	1039.23	1016.75	1038.95	1428.35	1350.51	1282.47	933.525	984.196	924.677	836.764	998.467	927.848
Arhgap22	841.467	922.873	383.678	183.94	232.83	152.224	716.44	454.78	444.378	157.365	157.79	132.51	126.342	119.649	202.155	36.6776	17.0873	56.6241	95.9425	79.1988	101.995	60.8356	46.3275	71.7025	462.203	496.551	435.687	197.82	217.386	185.942	80.7219	68.1008	57.4598	140.55	145.232	138.547
Arhgap23	2035.67	1883.6	2128.22	2157.99	2187.38	1987.95	2645.58	2637.26	2678.91	2529.44	2875.13	2307.4	1647.7	2179.19	1575.52	1522.68	1643.01	1627.94	1707.96	1752.62	1527.92	955.987	1001.13	1084.89	1233.84	1219.88	1244.56	1478.34	1422.97	1371.72	1335.24	1336.83	1254.54	1299.82	1278.95	1320.4
Arhgap24	490.856	431.936	517.206	125.031	42.8898	37.4111	1187.6	913.031	839.529	148.531	44.6839	34.5678	546.427	590.325	433.991	84.4696	61.7773	29.1968	316.791	286.979	372.647	76.7687	70.0562	80.0158	178.07	137.572	171.195	15.9533	16.3039	6.37515	219.374	233.222	219.199	15.2535	9.07697	7.34721
Arhgap26	25.499	33.3971	36.4168	52.8979	31.861	45.1513	63.8864	70.5892	55.2147	91.6582	90.7643	57.613	24.2155	27.2728	16.8462	21.1174	43.3755	35.3901	29.8689	24.2255	36.6648	130.362	112.994	104.956	16.542	19.3461	16.3043	34.0336	34.4194	35.0633	23.7417	17.7249	18.0892	42.4919	61.7234	51.4305
Arhgap27	26.5615	24.4912	9.10421	331.814	417.869	196.086	7.9858	10.4148	11.309	210.372	189.907	155.555	5.26423	3.51908	7.21981	58.9065	39.4323	70.7801	14.4819	2.79525	12.666	28.9693	30.5084	82.0941	20.4342	8.59828	15.3985	18.0804	17.2097	10.6252	21.8424	21.4564	25.5377	10.8954	8.16927	14.6944
Arhgap28	1157.02	986.328	1113.32	149.076	220.576	483.764	1527.57	1627.02	1539.36	247.367	495.713	579.01	1238.15	1492.97	814.234	62.2408	252.367	115.902	946.753	1184.26	785.959	26.0724	77.9658	94.5641	591.62	535.243	537.136	774.265	706.503	769.268	705.604	688.471	587.367	402.039	467.464	437.684
Arhgap29	1799.8	1878.03	2438.63	1742.02	1363.9	2491.06	2610.21	2925.4	3082.71	2310.23	3415.53	3603.69	1811.95	1977.72	2469.98	1897.23	2494.75	1988.04	1969.54	2057.31	1576.59	1475.99	2211.29	2163.54	1074.26	999.55	1148.55	5106.11	4748.06	4341.48	1511.87	1646.55	1475.87	3062.69	3717.02	3326.19
Arhgap31	1395.01	1617.53	1707.69	1148.12	1197.24	1101.69	2077.45	2176.69	2364.25	1431.75	1371.24	1307.81	951.773	1634.61	896.861	509.041	715.039	686.567	1209.24	1344.52	921.286	189.749	298.304	357.473	820.289	880.249	840.577	422.23	418.467	366.571	813.867	813.477	750.17	320.324	350.371	339.021
Arhgap32	756.47	809.323	730.505	774.233	933.773	838.524	970.845	935.018	937.984	1031.43	955.119	868.516	442.195	653.669	632.135	391.228	540.222	528.197	655.305	727.698	635.967	409.916	532.201	443.724	469.988	499.775	452.897	492.424	427.525	489.824	404.559	465.511	445.846	262.578	335.848	325.377
Arhgap33	181.68	231.553	238.444	204.378	185.039	188.345	187.096	214.082	220.193	265.036	249.951	269.341	284.269	271.849	280.77	255.632	214.249	188.452	348.47	281.389	245.987	1086.35	473.444	155.875	79.7909	55.8888	55.2534	63.8131	82.4253	52.0637	159.544	176.316	196.853	68.6408	68.985	98.6626
Arhgap35	2592.4	3002.4	2907.28	3153.44	3508.39	3072.87	3172.64	3375.55	3509.79	3918.67	3897.28	3111.1	1477.14	2337.55	2417.03	1764.97	2346.22	2781.66	2074.53	2226.88	2158.55	1765.68	1851.97	1519.26	1342.82	1358.53	1441.12	1546.4	1536.19	1489.66	1204.18	1181.97	1246.03	1053.58	1048.39	1282.61
Arhgap36	4.24983	8.90589	13.006	0	0	0	0	1.1572	14.6352	0	0	0	10.5285	7.03815	41.7145	0	0	0	1.81024	0.931751	6.66632	0	0	0	6.81142	4.29914	6.34056	0	0	0	0.949669	0	6.38442	0	0	0
Arhgap39	398.422	398.539	397.984	292.141	267.142	260.587	450.627	487.181	486.288	335.712	298.824	328.394	191.618	249.854	290.397	171.162	205.048	271.619	263.389	218.961	181.991	486.684	385.309	289.927	251.049	288.042	269.021	208.456	238.218	233.755	202.28	182.846	185.148	166.699	182.447	196.276
Arhgap4	5.31229	3.33971	2.16767	2.40445	4.90169	6.45018	5.70414	4.6288	1.99571	3.86511	5.58549	7.20162	7.36992	7.91792	8.82421	5.55721	5.25764	2.65425	7.24094	3.727	5.33306	1.44847	20.3389	6.235	0	2.14957	0.905794	1.06355	2.71732	5.31262	3.79868	2.79866	2.12814	4.35815	5.44618	1.0496
Arhgap42	883.965	887.25	885.276	806.693	871.276	682.429	1010.77	1054.21	960.602	757.561	656.295	675.512	566.431	743.405	532.662	386.782	473.188	591.014	524.063	597.252	615.968	314.317	501.693	387.609	610.108	564.262	614.128	393.514	373.178	324.07	387.465	422.598	396.898	203.743	265.955	205.722
Arhgap44	79.6844	103.531	66.7642	153.885	133.571	127.714	108.379	111.091	122.404	224.728	234.591	191.563	61.0651	74.7804	50.5387	98.9184	135.384	99.0922	48.8764	68.9496	89.9953	123.12	87.0053	118.465	31.1379	58.0384	46.1955	214.837	243.653	208.255	36.0874	19.5906	35.1143	155.804	167.016	137.498
Arhgap45	21.2492	22.2647	11.7054	401.543	609.035	295.418	9.12662	11.572	11.9743	337.921	406.345	558.846	10.5285	9.67746	6.41761	160.048	385.122	359.209	4.52559	0.931751	3.99979	88.3564	123.163	246.282	9.7306	22.5705	10.8695	790.218	766.284	763.955	4.74835	7.4631	7.4485	473.948	469.279	563.636
Arhgap5	1169.77	1161.11	1976.48	1190.2	980.339	1638.35	2095.7	2479.88	2853.87	1756.97	2250.95	1781.68	928.61	1443.7	1568.3	774.676	1251.32	1636.79	1824.72	2139.3	1836.57	618.495	1359.32	882.252	1126.8	1128.52	1121.37	1478.34	1374.06	1488.6	1975.31	2057.02	1970.66	1609.25	2041.41	1921.82
Arhgap6	28.6864	33.3971	42.9199	108.2	73.5254	149.644	104.956	89.1044	112.425	330.191	255.536	244.855	80.0163	99.4139	38.5057	81.1353	107.782	59.2783	99.563	68.0178	73.3295	31.8662	91.5251	69.6241	28.2187	16.1218	22.6448	7.44486	9.9635	4.2501	43.6848	45.7115	35.1143	17.4326	19.0616	34.6369
Arhgap8	2.12492	2.22647	2.6012	31.2578	52.6932	25.8007	15.9716	21.9868	7.31761	29.2644	36.3057	15.8436	5.26423	1.75954	0.802201	20.006	11.8297	14.156	6.33583	4.65875	5.99969	10.1393	11.2994	25.9791	6.81142	3.22436	0	0	0.905773	0	2.84901	1.86577	4.25628	0	0	0
Arhgdia	11663.7	12798.9	11215.5	10650.5	11204	9426.3	11327.3	10590.7	10917.2	10753.3	10436.5	12046.9	9284	9194.47	10713.4	10003	9283.68	10871.8	8354.24	8118.35	6168.35	7687.01	6569.47	6433.48	6031.02	6336.93	6104.15	4299.94	4423.8	4314.91	5316.25	5175.66	5028.8	4876.76	4998.69	4555.27
Arhgdib	460.044	444.181	322.983	2212.09	2635.89	2608.45	517.936	381.876	498.928	2495.2	3106.93	2959.87	313.748	336.072	148.407	1273.71	2331.76	1491.69	155.68	156.534	286.652	796.656	948.019	1866.34	329.867	338.557	337.861	919.972	902.15	955.21	97.816	120.342	94.7023	875.987	774.266	967.733
Arhgdig	15.9369	12.2456	11.7054	19.2356	18.3813	2.58007	6.84497	10.4148	11.9743	17.1169	6.98187	24.4855	6.31708	4.39885	27.2748	17.7831	6.57205	61.0479	1.81024	1.8635	3.33316	14.4847	14.6892	13.5092	13.6228	5.37393	9.05794	38.2878	38.0425	45.6886	1.89934	3.73155	1.06407	19.6117	21.7847	18.8928
Arhgef1	1178.27	1313.62	1099.01	1732.41	1631.04	1149.42	1151.1	1338.88	1144.87	1638.25	1425.7	1474.89	1080.22	1122.59	833.487	1377.08	1244.75	1203.26	934.987	868.392	717.296	745.96	760.449	950.837	668.492	649.17	734.599	796.6	794.363	782.018	577.399	602.645	593.751	588.35	657.173	685.39
Arhgef10	1025.27	1177.8	1334.42	1473.93	1477.86	1495.15	1907.46	2022.79	1812.11	2100.96	2400.37	2023.66	1019.16	1587.1	924.938	1243.7	1746.85	1037.81	1297.94	1538.32	1463.26	931.363	1428.24	1178.41	626.65	612.627	665.759	974.213	1024.43	986.023	1077.87	1134.39	1043.85	833.495	904.066	1052.75
Arhgef10l	1184.64	1265.75	1201.76	1603.77	1764.61	1486.12	1533.27	1652.48	1528.71	2002.68	2157.4	1672.22	772.789	1031.09	629.728	643.525	771.559	726.381	1128.68	1153.51	963.95	819.832	861.014	768.983	768.717	807.164	795.287	345.654	365.932	324.07	1031.34	1039.24	884.243	688.587	659.896	610.868
Arhgef11	1469.38	1777.84	1722.86	1351.3	1525.65	1336.48	2110.53	2101.48	2131.42	1913.78	1770.6	1585.8	1205.51	1748.98	1334.86	971.401	1307.84	1121.86	1515.17	1624.97	1533.92	772.032	1105.08	1041.24	840.723	827.584	807.968	789.155	743.64	714.017	967.713	973.001	983.201	703.84	717.988	856.475
Arhgef12	2440.47	2720.75	2706.99	2754.3	2773.13	2780.03	3622.13	3414.9	3419.98	3916.46	3953.13	2893.61	1662.44	2487.99	2068.07	1828.32	2313.36	2702.92	2218.44	2473.8	2277.22	2020.61	2580.78	1744.76	1662.96	1640.12	1722.82	1641.06	1530.76	1523.66	1830.96	1769.69	1759.97	1549.32	1811.76	1832.61
Arhgef15	35.0611	18.925	30.7809	106.998	142.149	147.064	67.3088	59.0172	51.8885	136.935	191.303	165.637	28.4269	18.4752	8.82421	34.4547	77.5502	46.8918	20.8177	22.362	25.9987	17.3816	25.9886	69.6241	18.4881	19.3461	14.4927	13.8262	34.4194	18.0629	9.49669	3.73155	7.4485	7.62675	9.07697	14.6944
Arhgef17	2343.78	2603.86	2775.48	3520.11	3608.87	3650.8	3338.06	3354.72	3413.33	5098.63	5807.52	3991.14	2008.83	2623.47	2526.13	2492.97	2291.02	2936.49	2355.12	2307.95	2335.88	1454.26	1767.22	1958.83	1281.52	1316.61	1310.68	1503.86	1496.34	1467.35	1291.55	1399.33	1371.59	1772.68	1799.96	2058.27
Arhgef18	1026.33	1062.03	1166.64	1368.13	1425.17	1450	1346.18	1540.23	1396.33	1613.96	1980.06	1487.86	849.647	1081.24	1043.66	1150.34	1227.66	1631.48	876.154	919.638	1079.28	948.745	1160.45	1148.28	693.791	615.852	725.541	642.385	597.81	593.951	659.071	674.477	637.378	313.786	422.079	403.047
Arhgef19	466.419	382.953	371.539	528.979	702.168	566.326	700.468	601.744	511.567	690.198	798.726	630.862	460.094	421.409	212.583	252.298	301	192.876	317.696	302.819	359.981	118.774	136.723	266.026	292.891	312.762	255.434	717.897	721.901	640.702	305.794	266.806	268.146	421.651	393.033	442.932
Arhgef2	4506.95	4848.15	5710.94	4263.09	5279.12	5358.81	5578.65	6386.59	6444.15	5184.76	4908.25	5215.41	3138.53	4218.49	3374.86	2821.95	4043.13	3611.56	5895.94	5676.23	4349.11	5291.25	4689.25	2081.45	2107.65	2182.89	2354.16	1398.57	1447.43	1378.09	3793.93	3846.29	3645.51	1847.85	1808.13	1774.88
Arhgef25	1719.06	1786.74	2056.25	1749.24	1858.97	2016.33	2544.05	2989.05	3007.54	2574.71	3046.89	2932.5	2555.26	3109.1	2044.01	1371.52	1657.47	1130.71	2318.91	2296.77	2773.19	679.33	668.924	1535.89	741.471	800.715	760.867	578.572	528.066	498.324	1134.86	1136.26	1080.03	933.733	840.527	836.533
Arhgef26	5.31229	3.33971	13.8731	10.82	2.45085	6.45018	9.12662	18.5152	26.6095	22.0863	12.5674	8.64195	4.21139	17.5954	8.02201	24.4517	15.7729	2.65425	32.5842	32.6113	7.99959	10.1393	1.12994	2.07833	5.83836	3.22436	3.62318	237.172	246.37	146.628	9.49669	13.9933	11.7048	63.1931	105.293	65.0753
Arhgef28	367.611	423.03	466.916	597.506	488.944	465.703	647.99	526.526	590.065	755.904	664.674	504.114	142.134	146.042	118.726	60.0179	143.271	101.746	288.733	280.457	288.652	373.704	322.033	243.165	180.016	156.919	165.76	259.506	259.051	263.506	182.337	170.718	131.945	35.9547	62.6311	30.4385
Arhgef3	166.806	184.797	124.858	111.807	122.542	223.176	263.531	133.078	208.884	167.856	182.925	164.197	203.199	122.288	173.275	50.0149	81.4934	54.8546	127.622	102.493	143.326	107.186	140.112	68.585	119.686	137.572	111.413	42.542	28.079	32.9383	87.3696	82.0941	64.9083	19.6117	27.2309	22.0416
Arhgef37	24.4365	20.0383	13.006	21.64	26.9593	41.2812	38.7882	20.8296	35.2576	57.4244	51.6658	40.3291	8.42277	13.1965	12.8352	17.7831	5.25764	22.1188	13.5768	21.4303	17.3324	81.1141	145.762	93.5249	1.94612	4.29914	6.34056	3.19065	5.43464	4.2501	28.4901	20.5235	34.0503	3.26861	1.81539	4.19841
Arhgef39	280.489	233.78	188.587	241.647	202.195	232.207	248.7	329.802	168.305	357.798	385.399	257.818	383.236	309.679	279.166	383.448	318.087	404.331	210.892	207.78	322.65	570.695	488.134	356.434	168.339	127.899	147.644	207.392	151.264	213.567	122.507	118.477	142.585	247.325	314.063	306.484
Arhgef4	37.186	36.7368	39.0181	76.9424	69.8491	122.553	62.7455	62.4888	65.8584	93.3147	121.484	105.144	32.6382	41.3492	52.9453	43.3463	55.2052	44.2376	41.6354	40.997	55.9971	59.3871	90.3951	101.838	53.5183	74.1602	63.4056	79.7663	65.2157	72.2517	76.9232	83.0269	76.6131	75.178	85.3235	65.0753
Arhgef40	4032.03	3723.78	3278.82	4584.08	4585.53	4055.87	4218.78	3955.31	3581.64	5500.6	4779.79	4240.32	1894.07	2502.94	1533.01	2422.95	2398.8	2516.23	2023.84	1841.14	1424.59	1167.46	1355.93	1437.17	2067.75	2073.26	2099.63	443.501	468.285	544.013	1169.04	1230.48	1209.85	828.048	836.897	904.757
Arhgef5	1087.96	1206.75	1190.05	1548.47	1618.78	1206.18	1214.98	1169.93	1398.99	1511.81	1741.28	1603.08	420.086	494.43	636.146	667.977	864.882	889.175	684.269	693.223	885.954	614.149	795.477	730.534	522.533	506.224	539.853	656.211	707.409	587.576	329.535	330.242	280.915	274.563	318.602	295.988
Arhgef6	1.06246	3.33971	1.3006	120.222	67.3983	72.242	6.84497	4.6288	1.33047	245.71	153.601	133.95	3.15854	6.15838	0	72.2438	81.4934	14.156	14.4819	9.31751	15.9992	283.899	277.965	189.128	0.97306	0	0	3.19065	3.62309	0	2.84901	6.53021	3.19221	1.08954	1.81539	7.34721
Arhgef7	1312.14	1427.17	1369.53	1686.72	1798.92	1900.22	1762.58	1734.64	1765.54	2144.58	2125.28	1944.44	1056	1320.53	1104.63	1205.92	1478.71	1577.51	1225.53	1256	977.949	1234.09	1436.15	1214.79	822.235	709.358	721.012	684.927	665.743	669.391	859.451	871.316	789.54	583.991	628.126	683.291
Arhgef9	264.552	261.611	283.965	236.838	290.425	263.167	401.571	289.3	358.563	345.099	413.327	347.118	173.72	229.62	147.605	246.74	239.223	130.943	198.221	210.576	275.319	469.303	456.495	380.335	126.498	112.852	119.565	11.6991	18.1155	14.8753	94.9669	107.282	114.92	33.7756	59.0003	40.9345
Arid1a	2933.45	2783.09	2567.82	3118.57	2830.73	2763.26	3375.71	3236.69	2768.05	3915.35	4021.56	2650.2	1636.12	2332.27	2162.73	1762.75	2172.72	2581.7	1984.92	1814.12	2139.89	1520.89	1816.94	1758.27	1675.61	1705.68	1639.49	2057.97	1957.38	2050.67	1298.2	1298.58	1282.21	1481.77	1558.52	1560.76
Arid1b	1586.25	1849.09	1615.78	1586.94	1802.6	1568.68	2378.63	2300.51	2360.26	2225.75	2220.23	1755.76	966.513	1461.3	1325.24	990.295	1226.34	1287.31	1638.26	1590.5	1497.26	999.441	1138.98	934.21	953.598	911.418	918.475	1130.55	1179.32	1279.28	1169.04	1110.14	1069.39	1001.28	1140.98	1136.72
Arid2	2037.79	2090.66	2044.98	2230.13	2154.29	2030.52	2474.46	2406.98	2444.08	2590.73	2707.57	2182.09	1312.9	1769.22	1618.84	1358.18	2101.74	1869.48	1632.83	1755.42	1546.59	966.127	1544.63	1138.93	1238.7	1258.57	1158.51	2209	2093.24	1997.55	1102.57	1247.27	1144.94	1579.83	1627.5	1583.85
Arid3a	269.864	248.252	219.368	113.009	98.0339	47.7313	287.489	310.13	259.442	132.518	143.826	79.2178	97.9147	110.851	253.496	67.798	47.3188	107.94	97.7527	97.8339	197.323	69.5264	77.9658	101.838	131.363	147.246	161.231	124.435	117.75	147.691	61.7285	57.839	70.2287	118.759	159.755	139.597
Arid3b	66.9349	46.7559	79.7702	64.9201	52.6932	77.4022	147.167	173.58	109.764	159.022	134.052	151.234	43.1667	97.6544	52.9453	52.2378	46.0043	38.0443	112.235	71.7448	93.3285	30.4178	50.8473	57.1541	8.75754	19.3461	8.15215	17.0168	23.5501	25.5006	50.3325	48.5101	56.3957	28.3279	30.8617	32.5377
Arid4a	596.039	488.711	596.543	568.652	399.488	506.984	813.41	742.923	637.962	743.757	639.539	495.472	434.826	628.155	480.519	303.424	347.004	399.023	505.961	525.508	578.637	275.208	283.615	286.81	412.577	387.997	410.325	339.273	321.549	331.508	483.382	469.242	491.601	314.876	428.433	374.708
[truncated: 15,254 more rows]
